# Supplementary material for: Medieval DNA from Soqotra points to Eurasian origins of an isolated population at the crossroads of Africa and Arabia
Source: Nat Ecol Evol. Author manuscript; Available in PMC 2024 Apr 12. (PMC11009077; doi:10.1038/s41559-024-02322-x)
Supplement: Supplementary Data [file NIHMS1961394-supplement-Supplementary_Data.xlsx]

## Sheet: SuppData1 (ByLib)
Supplementary Data 1. By-library data for 50 samples from Soqotri skeletal material.
Library ID (all libraries from individuals with newly reported data in this study)	Individual ID (I-ID)	PASS/FAIL status for library	Assessment Note	Included in Pop Gen analysis?	Skeletal Code	Site	Country	Latitude	Longitude	Skeletal Element Used for aDNA	amount of powder used in extraction (mg)	DNA extraction	Extraction Method	Library preparation	amount of powder in library (mg)	UDG treatment	Library Prep Method	Target enrichment performed	mt Enrichment Method	1240K Enrichment Method	Sequencing platform for 1240k capture data	Read Length	Shotgun percentage mapping to hg19	Shotgun mean sequence length	mtDNA coverage	mtDNA mean -or- median read length	mtDNA fraction of C-to-T damage in last base	mtDNA match to consensus sequence	mtDNA match to consensus sequence 95% CI	mtDNA haplogroup	1240K coverage at targeted positions	1240K unique SNPs hit	1240K mean -or- median read length	1240K fraction of C-to-T damage in last base	1240K sequences hitting X chr	1240K sequences hitting Y chr	Genetically determined sex
S20687.Y1.E1.L1	I20687	Questionable	2500.to.5000.SNPs, mtcontam=[0.865,0.960]	No	SHP039/SK19/2	Soqotra, Nouged, Wadi Di Azerho	Yemen	12.422533	54.123583	tooth	39	robotic	Rohland 2018 (Dabney Buffer, silica beads)	double-stranded	7.8	partial	Rohland 2015; silica coated magnetic beads and 7x volume PB (Qiagen) for cleanups, Bst2.0 in smaller volume, 100ul total PCR volume, higher primer concentration, SPRI cleanup of PCR	1240k+v2	Fu 2013; simultaneous enrichment of ~1.2M SNPs and mtDNA	Fu 2013; simultaneous enrichment of ~1.2M SNPs and mtDNA	HiSeq X10	2x101, 2x7	0.00178987	47.9	4.587	43.4	0.126	0.933439	[0.865, 0.968]	I5a2a	0.004501	5109	51.1	0.107	221	4	F
S20688.Y1.E1.L1	I20688	Pass		No	SHP039/SK23/3	Soqotra, Nouged, Wadi Di Azerho	Yemen	12.422533	54.123583	tooth	36	robotic	Rohland 2018 (Dabney Buffer, silica beads)	double-stranded	7.2	partial	Rohland 2015; silica coated magnetic beads and 7x volume PB (Qiagen) for cleanups, Bst2.0 in smaller volume, 100ul total PCR volume, higher primer concentration, SPRI cleanup of PCR	1240k+v2	Fu 2013; simultaneous enrichment of ~1.2M SNPs and mtDNA	Fu 2013; simultaneous enrichment of ~1.2M SNPs and mtDNA	HiSeq X10	2x101, 2x7	0.00410513	46.3	10.95	44.8	0.128	0.971946	[0.941, 0.986]	I5a2a	0.013925	16090	49.6	0.131	542	13	F
S21107.Y1.E1.L1	I21107	Pass	mtcontam=[0.925,0.960]	Yes	SHP039/SK26/1	Soqotra, Nouged, Wadi Di Azerho	Yemen	12.422533	54.123583	cochlea	39	robotic	Rohland 2018 (Dabney Buffer, silica beads)	double-stranded	7.8	partial	Rohland 2015; silica coated magnetic beads and 7x volume PB (Qiagen) for cleanups, Bst2.0 in smaller volume, 100ul total PCR volume, higher primer concentration, SPRI cleanup of PCR	1240k+v2	Fu 2013; simultaneous enrichment of ~1.2M SNPs and mtDNA	Fu 2013; simultaneous enrichment of ~1.2M SNPs and mtDNA	HiSeq X10	2x101, 2x7	0.0548826	39.5	23.66	42.9	0.186	0.950496	[0.925, 0.966]	I5a2a	0.154051	161552	43.6	0.1925	5426	82	F
S20689.Y1.E1.L1	I20689	Fail	<500.SNPs	No	SHP040/SK2/1	Soqotra, Nouged, Wadi Di Azerho	Yemen	12.422533	54.123583	long bone	35	robotic	Rohland 2018 (Dabney Buffer, silica beads)	double-stranded	7	partial	Rohland 2015; silica coated magnetic beads and 7x volume PB (Qiagen) for cleanups, Bst2.0 in smaller volume, 100ul total PCR volume, higher primer concentration, SPRI cleanup of PCR	1240k+v2	Fu 2013; simultaneous enrichment of ~1.2M SNPs and mtDNA	Fu 2013; simultaneous enrichment of ~1.2M SNPs and mtDNA	HiSeq X10	2x101, 2x7	5.80735e-05	46.4	0.01165	96.5	0	0.814083	[0.027, 0.978]	H2a2a1	7.4e-05	69	58.4	0.0545	3	0	U
S20690.Y1.E1.L1	I20690	Fail	<500.SNPs	No	SHP040/SK3/2	Soqotra, Nouged, Wadi Di Azerho	Yemen	12.422533	54.123583	long bone	40	robotic	Rohland 2018 (Dabney Buffer, silica beads)	double-stranded	8	partial	Rohland 2015; silica coated magnetic beads and 7x volume PB (Qiagen) for cleanups, Bst2.0 in smaller volume, 100ul total PCR volume, higher primer concentration, SPRI cleanup of PCR	1240k+v2	Fu 2013; simultaneous enrichment of ~1.2M SNPs and mtDNA	Fu 2013; simultaneous enrichment of ~1.2M SNPs and mtDNA	HiSeq X10	2x101, 2x7	0.00012157	47.3	1.593	45.8	0.119	0.91143	[0.753, 0.969]	H2a2	0.000217	229	49.1	0.0975	0	4	U
S20691.Y1.E1.L1	I20691	Pass		Yes	SHP216/SK1/1	Soqotra, Momi, Zaflah	Yemen	12.50936667	54.43145	tooth	38	robotic	Rohland 2018 (Dabney Buffer, silica beads)	double-stranded	7.6	partial	Rohland 2015; silica coated magnetic beads and 7x volume PB (Qiagen) for cleanups, Bst2.0 in smaller volume, 100ul total PCR volume, higher primer concentration, SPRI cleanup of PCR	1240k+v2	Fu 2013; simultaneous enrichment of ~1.2M SNPs and mtDNA	Fu 2013; simultaneous enrichment of ~1.2M SNPs and mtDNA	HiSeq X10	2x101, 2x7	0.00566239	59.4	109.3	59.4	0.0675	0.988904	[0.980, 0.994]	I5a2a	0.104019	119191	73.2	0.064	2455	1575	M
S20692.Y1.E1.L1	I20692	Pass		Yes	SHP216/SK2/2	Soqotra, Momi, Zaflah	Yemen	12.50936667	54.43145	tooth	35	robotic	Rohland 2018 (Dabney Buffer, silica beads)	double-stranded	7	partial	Rohland 2015; silica coated magnetic beads and 7x volume PB (Qiagen) for cleanups, Bst2.0 in smaller volume, 100ul total PCR volume, higher primer concentration, SPRI cleanup of PCR	1240k+v2	Fu 2013; simultaneous enrichment of ~1.2M SNPs and mtDNA	Fu 2013; simultaneous enrichment of ~1.2M SNPs and mtDNA	HiSeq X10	2x101, 2x7	0.030507	56.9	90.96	59.1	0.0945	0.996305	[0.989, 0.999]	R0a1a1a	0.531051	475908	68.4	0.0825	11747	7788	M
S20693.Y1.E1.L1	I20693	Pass	mtcontam=[0.946,0.970]	Yes	SHP216/SK3/3	Soqotra, Momi, Zaflah	Yemen	12.50936667	54.43145	tooth	36	robotic	Rohland 2018 (Dabney Buffer, silica beads)	double-stranded	7.2	partial	Rohland 2015; silica coated magnetic beads and 7x volume PB (Qiagen) for cleanups, Bst2.0 in smaller volume, 100ul total PCR volume, higher primer concentration, SPRI cleanup of PCR	1240k+v2	Fu 2013; simultaneous enrichment of ~1.2M SNPs and mtDNA	Fu 2013; simultaneous enrichment of ~1.2M SNPs and mtDNA	HiSeq X10	2x101, 2x7	0.00900815	57.3	66.38	55.7	0.1075	0.964514	[0.946, 0.976]	N1a1a3	0.183017	199947	67.9	0.095	8370	83	F
S20694.Y1.E1.L1	I20694	Pass		Yes	SHP216/SK5/4	Soqotra, Momi, Zaflah	Yemen	12.50936667	54.43145	tooth	40	robotic	Rohland 2018 (Dabney Buffer, silica beads)	double-stranded	8	partial	Rohland 2015; silica coated magnetic beads and 7x volume PB (Qiagen) for cleanups, Bst2.0 in smaller volume, 100ul total PCR volume, higher primer concentration, SPRI cleanup of PCR	1240k+v2	Fu 2013; simultaneous enrichment of ~1.2M SNPs and mtDNA	Fu 2013; simultaneous enrichment of ~1.2M SNPs and mtDNA	HiSeq X10	2x101, 2x7	0.0783766	55.7	79.46	58.2	0.104	0.988857	[0.980, 0.994]	R2c	0.725232	580930	66.3	0.085	15460	10243	M
S20695.Y1.E1.L1	I20695	Pass		Yes	SHP216/SK6/5	Soqotra, Momi, Zaflah	Yemen	12.50936667	54.43145	tooth	39	robotic	Rohland 2018 (Dabney Buffer, silica beads)	double-stranded	7.8	partial	Rohland 2015; silica coated magnetic beads and 7x volume PB (Qiagen) for cleanups, Bst2.0 in smaller volume, 100ul total PCR volume, higher primer concentration, SPRI cleanup of PCR	1240k+v2	Fu 2013; simultaneous enrichment of ~1.2M SNPs and mtDNA	Fu 2013; simultaneous enrichment of ~1.2M SNPs and mtDNA	HiSeq X10	2x101, 2x7	0.0260856	56.1	118	56.5	0.0885	0.990198	[0.981, 0.995]	N1a1a3	0.124057	140390	67	0.092	2836	1830	M
S20696.Y1.E1.L1	I20696	Pass		Yes	SHP217/SK1/1	Soqotra, Momi, Zaflah	Yemen	12.50936667	54.43145	tooth	38	robotic	Rohland 2018 (Dabney Buffer, silica beads)	double-stranded	7.6	partial	Rohland 2015; silica coated magnetic beads and 7x volume PB (Qiagen) for cleanups, Bst2.0 in smaller volume, 100ul total PCR volume, higher primer concentration, SPRI cleanup of PCR	1240k+v2	Fu 2013; simultaneous enrichment of ~1.2M SNPs and mtDNA	Fu 2013; simultaneous enrichment of ~1.2M SNPs and mtDNA	HiSeq X10	2x101, 2x7	0.0184345	53.8	138.6	58.4	0.084	0.989932	[0.982, 0.995]	J2a2	0.557546	482630	64.9	0.084	11337	7474	M
S20697.Y1.E1.L1	I20697	Pass		Yes	SHP217/SK4/2	Soqotra, Momi, Zaflah	Yemen	12.50936667	54.43145	tooth	37	robotic	Rohland 2018 (Dabney Buffer, silica beads)	double-stranded	7.4	partial	Rohland 2015; silica coated magnetic beads and 7x volume PB (Qiagen) for cleanups, Bst2.0 in smaller volume, 100ul total PCR volume, higher primer concentration, SPRI cleanup of PCR	1240k+v2	Fu 2013; simultaneous enrichment of ~1.2M SNPs and mtDNA	Fu 2013; simultaneous enrichment of ~1.2M SNPs and mtDNA	HiSeq X10	2x101, 2x7	0.014162	51.8	108.2	58	0.091	0.981979	[0.971, 0.988]	R2c	0.28251	287074	62.3	0.0895	5786	3801	M
S20698.Y1.E1.L1	I20698	Pass		Yes	SHP353/SK3/1	Soqotra, Momi, Zaflah	Yemen	12.50936667	54.43145	tooth	39	robotic	Rohland 2018 (Dabney Buffer, silica beads)	double-stranded	7.8	partial	Rohland 2015; silica coated magnetic beads and 7x volume PB (Qiagen) for cleanups, Bst2.0 in smaller volume, 100ul total PCR volume, higher primer concentration, SPRI cleanup of PCR	1240k+v2	Fu 2013; simultaneous enrichment of ~1.2M SNPs and mtDNA	Fu 2013; simultaneous enrichment of ~1.2M SNPs and mtDNA	HiSeq X10	2x101, 2x7	0.03556	55.5	75.51	55.8	0.084	0.998428	[0.994, 1.000]	J2a2	0.248316	261655	65.7	0.0695	10952	152	F
S20699.Y1.E1.L1	I20699	Pass		Yes	SHP353/SK4/2	Soqotra, Momi, Zaflah	Yemen	12.50936667	54.43145	tooth	38	robotic	Rohland 2018 (Dabney Buffer, silica beads)	double-stranded	7.6	partial	Rohland 2015; silica coated magnetic beads and 7x volume PB (Qiagen) for cleanups, Bst2.0 in smaller volume, 100ul total PCR volume, higher primer concentration, SPRI cleanup of PCR	1240k+v2	Fu 2013; simultaneous enrichment of ~1.2M SNPs and mtDNA	Fu 2013; simultaneous enrichment of ~1.2M SNPs and mtDNA	HiSeq X10	2x101, 2x7	0.00684812	56.3	44.39	56.4	0.1005	0.984375	[0.974, 0.990]	J2a2	0.071778	83330	67.3	0.0985	3484	44	F
S20700.Y1.E1.L1	I20700	Pass		Yes	SHP354/SK1/3	Soqotra, Momi, Zaflah	Yemen	12.50936667	54.43145	tooth	35	robotic	Rohland 2018 (Dabney Buffer, silica beads)	double-stranded	7	partial	Rohland 2015; silica coated magnetic beads and 7x volume PB (Qiagen) for cleanups, Bst2.0 in smaller volume, 100ul total PCR volume, higher primer concentration, SPRI cleanup of PCR	1240k+v2	Fu 2013; simultaneous enrichment of ~1.2M SNPs and mtDNA	Fu 2013; simultaneous enrichment of ~1.2M SNPs and mtDNA	HiSeq X10	2x101, 2x7	0.00683456	57.6	105.7	60.1	0.073	0.985552	[0.971, 0.993]	K1a4b	0.126351	142359	70.1	0.075	5799	66	F
S20701.Y1.E1.L1	I20701	Pass	mtcontam=[0.949,0.970]	Yes	SHP354/SK2/2	Soqotra, Momi, Zaflah	Yemen	12.50936667	54.43145	tooth	40	robotic	Rohland 2018 (Dabney Buffer, silica beads)	double-stranded	8	partial	Rohland 2015; silica coated magnetic beads and 7x volume PB (Qiagen) for cleanups, Bst2.0 in smaller volume, 100ul total PCR volume, higher primer concentration, SPRI cleanup of PCR	1240k+v2	Fu 2013; simultaneous enrichment of ~1.2M SNPs and mtDNA	Fu 2013; simultaneous enrichment of ~1.2M SNPs and mtDNA	HiSeq X10	2x101, 2x7	0.0594973	59.7	129.1	60.1	0.076	0.961443	[0.949, 0.970]	L3h2	0.353429	351714	69.3	0.074	7834	5070	M
S20702.Y1.E1.L1	I20702	Pass		Yes	SHP354/SK3/1	Soqotra, Momi, Zaflah	Yemen	12.50936667	54.43145	tooth	38	robotic	Rohland 2018 (Dabney Buffer, silica beads)	double-stranded	7.6	partial	Rohland 2015; silica coated magnetic beads and 7x volume PB (Qiagen) for cleanups, Bst2.0 in smaller volume, 100ul total PCR volume, higher primer concentration, SPRI cleanup of PCR	1240k+v2	Fu 2013; simultaneous enrichment of ~1.2M SNPs and mtDNA	Fu 2013; simultaneous enrichment of ~1.2M SNPs and mtDNA	HiSeq X10	2x101, 2x7	0.0325183	53.8	55.21	55.7	0.089	0.996036	[0.990, 0.999]	U1a1	0.31067	316440	63.5	0.065	6966	4542	M
S20703.Y1.E1.L1	I20703	Pass		Yes	SHP355/SK1/1	Soqotra, Momi, Zaflah	Yemen	12.50936667	54.43145	tooth	38	robotic	Rohland 2018 (Dabney Buffer, silica beads)	double-stranded	7.6	partial	Rohland 2015; silica coated magnetic beads and 7x volume PB (Qiagen) for cleanups, Bst2.0 in smaller volume, 100ul total PCR volume, higher primer concentration, SPRI cleanup of PCR	1240k+v2	Fu 2013; simultaneous enrichment of ~1.2M SNPs and mtDNA	Fu 2013; simultaneous enrichment of ~1.2M SNPs and mtDNA	HiSeq X10	2x101, 2x7	0.0657316	57.7	152.4	64.6	0.0795	0.999541	[0.994, 1.000]	R0a2	0.950931	657877	68.1	0.084	39733	403	F
S20704.Y1.E1.L1	I20704	Pass		Yes	SHP355/SK2/2	Soqotra, Momi, Zaflah	Yemen	12.50936667	54.43145	tooth	36	robotic	Rohland 2018 (Dabney Buffer, silica beads)	double-stranded	7.2	partial	Rohland 2015; silica coated magnetic beads and 7x volume PB (Qiagen) for cleanups, Bst2.0 in smaller volume, 100ul total PCR volume, higher primer concentration, SPRI cleanup of PCR	1240k+v2	Fu 2013; simultaneous enrichment of ~1.2M SNPs and mtDNA	Fu 2013; simultaneous enrichment of ~1.2M SNPs and mtDNA	HiSeq X10	2x101, 2x7	0.126359	55.7	160.8	59.5	0.0875	0.990265	[0.982, 0.995]	R2c	0.648508	530890	64.9	0.0945	26682	336	F
S20705.Y1.E1.L1	I20705	Pass		Yes	SHP355/SK3/3	Soqotra, Momi, Zaflah	Yemen	12.50936667	54.43145	tooth	38	robotic	Rohland 2018 (Dabney Buffer, silica beads)	double-stranded	7.6	partial	Rohland 2015; silica coated magnetic beads and 7x volume PB (Qiagen) for cleanups, Bst2.0 in smaller volume, 100ul total PCR volume, higher primer concentration, SPRI cleanup of PCR	1240k+v2	Fu 2013; simultaneous enrichment of ~1.2M SNPs and mtDNA	Fu 2013; simultaneous enrichment of ~1.2M SNPs and mtDNA	HiSeq X10	2x101, 2x7	0.422375	56.4	118.1	62	0.0765	0.99981	[0.996, 1.000]	R2c	2.94938	884743	66.1	0.0765	58150	40812	M
S20706.Y1.E1.L1	I20706	Pass		Yes	SHP356/SK1/1	Soqotra, Momi, Zaflah	Yemen	12.50936667	54.43145	tooth	35	robotic	Rohland 2018 (Dabney Buffer, silica beads)	double-stranded	7	partial	Rohland 2015; silica coated magnetic beads and 7x volume PB (Qiagen) for cleanups, Bst2.0 in smaller volume, 100ul total PCR volume, higher primer concentration, SPRI cleanup of PCR	1240k+v2	Fu 2013; simultaneous enrichment of ~1.2M SNPs and mtDNA	Fu 2013; simultaneous enrichment of ~1.2M SNPs and mtDNA	HiSeq X10	2x101, 2x7	0.00280125	53.7	76.42	55.7	0.122	0.990948	[0.982, 0.995]	J1b	0.105253	118958	60.6	0.1465	4093	46	F
S20707.Y1.E1.L1	I20707	Pass		Yes	SHP356/SK2/2	Soqotra, Momi, Zaflah	Yemen	12.50936667	54.43145	tooth	36	robotic	Rohland 2018 (Dabney Buffer, silica beads)	double-stranded	7.2	partial	Rohland 2015; silica coated magnetic beads and 7x volume PB (Qiagen) for cleanups, Bst2.0 in smaller volume, 100ul total PCR volume, higher primer concentration, SPRI cleanup of PCR	1240k+v2	Fu 2013; simultaneous enrichment of ~1.2M SNPs and mtDNA	Fu 2013; simultaneous enrichment of ~1.2M SNPs and mtDNA	HiSeq X10	2x101, 2x7	0.0412852	53.7	109.3	55.2	0.106	0.988872	[0.981, 0.994]	J2a2	0.452792	421304	62.8	0.0895	19636	219	F
S20708.Y1.E1.L1	I20708	Pass		Yes	SHP356/SK3/3	Soqotra, Momi, Zaflah	Yemen	12.50936667	54.43145	tooth	36	robotic	Rohland 2018 (Dabney Buffer, silica beads)	double-stranded	7.2	partial	Rohland 2015; silica coated magnetic beads and 7x volume PB (Qiagen) for cleanups, Bst2.0 in smaller volume, 100ul total PCR volume, higher primer concentration, SPRI cleanup of PCR	1240k+v2	Fu 2013; simultaneous enrichment of ~1.2M SNPs and mtDNA	Fu 2013; simultaneous enrichment of ~1.2M SNPs and mtDNA	HiSeq X10	2x101, 2x7	0.04118	53.4	105.7	55.2	0.1025	0.999775	[0.995, 1.000]	U2b2	0.502356	455380	63.3	0.093	10663	6934	M
S20709.Y1.E1.L1	I20709	Pass		Yes	SHP359/SK1/1	Soqotra, Momi, Zaflah	Yemen	12.50936667	54.43145	tooth	38	robotic	Rohland 2018 (Dabney Buffer, silica beads)	double-stranded	7.6	partial	Rohland 2015; silica coated magnetic beads and 7x volume PB (Qiagen) for cleanups, Bst2.0 in smaller volume, 100ul total PCR volume, higher primer concentration, SPRI cleanup of PCR	1240k+v2	Fu 2013; simultaneous enrichment of ~1.2M SNPs and mtDNA	Fu 2013; simultaneous enrichment of ~1.2M SNPs and mtDNA	HiSeq X10	2x101, 2x7	0.00694953	53	104.8	54.6	0.1075	0.9941	[0.987, 0.998]	R2c	0.133185	149351	62.1	0.0905	5700	75	F
S21108.Y1.E1.L1	I21108	Pass		Yes	SHP359/SK2/2	Soqotra, Momi, Zaflah	Yemen	12.50936667	54.43145	cochlea	36	robotic	Rohland 2018 (Dabney Buffer, silica beads)	double-stranded	7.2	partial	Rohland 2015; silica coated magnetic beads and 7x volume PB (Qiagen) for cleanups, Bst2.0 in smaller volume, 100ul total PCR volume, higher primer concentration, SPRI cleanup of PCR	1240k+v2	Fu 2013; simultaneous enrichment of ~1.2M SNPs and mtDNA	Fu 2013; simultaneous enrichment of ~1.2M SNPs and mtDNA	HiSeq X10	2x101, 2x7	0.525819	42.3	91.26	47.3	0.122	0.984083	[0.974, 0.991]	U1a1	1.70221	659916	48.8	0.134	58219	873	F
S20710.Y1.E1.L1	I20710	Pass		Yes	SHP362/SK1/1	Soqotra, Momi, Zaflah	Yemen	12.50936667	54.43145	tooth	38	robotic	Rohland 2018 (Dabney Buffer, silica beads)	double-stranded	7.6	partial	Rohland 2015; silica coated magnetic beads and 7x volume PB (Qiagen) for cleanups, Bst2.0 in smaller volume, 100ul total PCR volume, higher primer concentration, SPRI cleanup of PCR	1240k+v2	Fu 2013; simultaneous enrichment of ~1.2M SNPs and mtDNA	Fu 2013; simultaneous enrichment of ~1.2M SNPs and mtDNA	HiSeq X10	2x101, 2x7	0.0125372	55.3	93.52	56	0.087	0.997744	[0.991, 1.000]	R0a2	0.143153	159674	67.6	0.092	3156	2130	M
S21109.Y1.E1.L1	I21109	Pass		Yes	SHP364/SK2/3	Soqotra, Shiq, Jebel Hawari	Yemen	12.667016	54.068283	cochlea	39	robotic	Rohland 2018 (Dabney Buffer, silica beads)	double-stranded	7.8	partial	Rohland 2015; silica coated magnetic beads and 7x volume PB (Qiagen) for cleanups, Bst2.0 in smaller volume, 100ul total PCR volume, higher primer concentration, SPRI cleanup of PCR	1240k+v2	Fu 2013; simultaneous enrichment of ~1.2M SNPs and mtDNA	Fu 2013; simultaneous enrichment of ~1.2M SNPs and mtDNA	HiSeq X10	2x101, 2x7	0.0343257	39.5	20.9	51.1	0.15	0.986425	[0.969, 0.994]	N1a1a3	0.026064	30343	42.7	0.1945	527	319	M
S21110.Y1.E1.L1	I21110	Pass		No	SHP364/SK4/1	Soqotra, Shiq, Jebel Hawari	Yemen	12.667016	54.068283	cochlea	37	robotic	Rohland 2018 (Dabney Buffer, silica beads)	double-stranded	7.4	partial	Rohland 2015; silica coated magnetic beads and 7x volume PB (Qiagen) for cleanups, Bst2.0 in smaller volume, 100ul total PCR volume, higher primer concentration, SPRI cleanup of PCR	1240k+v2	Fu 2013; simultaneous enrichment of ~1.2M SNPs and mtDNA	Fu 2013; simultaneous enrichment of ~1.2M SNPs and mtDNA	HiSeq X10	2x101, 2x7	0.0194721	39.1	1.805	40.4	0.159	0.838893	[0.698, 0.923]	N1a1b	0.009812	11550	41.8	0.198	175	122	M
S21111.Y1.E1.L1	I21111	Questionable	sexratio=0.321, mtcontam=[0.869,0.970]	No	SHP364/SK6/2	Soqotra, Shiq, Jebel Hawari	Yemen	12.667016	54.068283	cochlea	36	robotic	Rohland 2018 (Dabney Buffer, silica beads)	double-stranded	7.2	partial	Rohland 2015; silica coated magnetic beads and 7x volume PB (Qiagen) for cleanups, Bst2.0 in smaller volume, 100ul total PCR volume, higher primer concentration, SPRI cleanup of PCR	1240k+v2	Fu 2013; simultaneous enrichment of ~1.2M SNPs and mtDNA	Fu 2013; simultaneous enrichment of ~1.2M SNPs and mtDNA	HiSeq X10	2x101, 2x7	0.0120279	38.8	4.705	46.1	0.175	0.940502	[0.869, 0.973]	J1b	0.010974	13052	42.3	0.202	226	107	M
S21112.Y1.E1.L1	I21112	Fail	mtcontam=[0.713,0.880]	No	SHP365/SK1/1	Soqotra, Tedehann	Yemen	12.6449	53.995633	cochlea	37	robotic	Rohland 2018 (Dabney Buffer, silica beads)	double-stranded	7.4	partial	Rohland 2015; silica coated magnetic beads and 7x volume PB (Qiagen) for cleanups, Bst2.0 in smaller volume, 100ul total PCR volume, higher primer concentration, SPRI cleanup of PCR	1240k+v2	Fu 2013; simultaneous enrichment of ~1.2M SNPs and mtDNA	Fu 2013; simultaneous enrichment of ~1.2M SNPs and mtDNA	HiSeq X10	2x101, 2x7	0.00377869	43.9	3.617	46.9	0.1285	0.805675	[0.713, 0.881]	N1a1a3	0.005615	6611	48.4	0.1715	226	6	F
S21113.Y1.E1.L1	I21113	Pass		Yes	SHP368/SK2/2	Soqotra, Nouged, Wadi Fa’ar di Seneqanoh	Yemen	12.422533	54.123583	cochlea	39	robotic	Rohland 2018 (Dabney Buffer, silica beads)	double-stranded	7.8	partial	Rohland 2015; silica coated magnetic beads and 7x volume PB (Qiagen) for cleanups, Bst2.0 in smaller volume, 100ul total PCR volume, higher primer concentration, SPRI cleanup of PCR	1240k+v2	Fu 2013; simultaneous enrichment of ~1.2M SNPs and mtDNA	Fu 2013; simultaneous enrichment of ~1.2M SNPs and mtDNA	HiSeq X10	2x101, 2x7	0.046619	40.3	20.13	43.2	0.1535	0.974092	[0.949, 0.987]	R0a2	0.093957	104428	44.8	0.1705	3520	70	F
S21114.Y1.E1.L1	I21114	Pass		Yes	SHP368/SK4/1	Soqotra, Nouged, Wadi Fa’ar di Seneqanoh	Yemen	12.422533	54.123583	cochlea	38	robotic	Rohland 2018 (Dabney Buffer, silica beads)	double-stranded	7.6	partial	Rohland 2015; silica coated magnetic beads and 7x volume PB (Qiagen) for cleanups, Bst2.0 in smaller volume, 100ul total PCR volume, higher primer concentration, SPRI cleanup of PCR	1240k+v2	Fu 2013; simultaneous enrichment of ~1.2M SNPs and mtDNA	Fu 2013; simultaneous enrichment of ~1.2M SNPs and mtDNA	HiSeq X10	2x101, 2x7	0.0611886	40	65.92	51.2	0.113	0.994808	[0.988, 0.998]	K1a4b	0.114799	124445	44.2	0.1725	2029	1432	M
S20711.Y1.E1.L1	I20711	Pass		No	SHP368/SK6/3	Soqotra, Nouged, Wadi Di Azerho	Yemen	12.422533	54.123583	tooth	35	robotic	Rohland 2018 (Dabney Buffer, silica beads)	double-stranded	7	partial	Rohland 2015; silica coated magnetic beads and 7x volume PB (Qiagen) for cleanups, Bst2.0 in smaller volume, 100ul total PCR volume, higher primer concentration, SPRI cleanup of PCR	1240k+v2	Fu 2013; simultaneous enrichment of ~1.2M SNPs and mtDNA	Fu 2013; simultaneous enrichment of ~1.2M SNPs and mtDNA	HiSeq X10	2x101, 2x7	0.00464379	51.5	11.83	49.7	0.076	0.978324	[0.952, 0.990]	T2i	0.010693	12252	58.2	0.078	417	8	F
S20712.Y1.E1.L1	I20712	Fail	<2500.SNPs	No	SHP369/SK1/1	Soqotra, Nouged, Wadi Fa’ar di Seneqanoh	Yemen	12.422533	54.123583	tooth	38	robotic	Rohland 2018 (Dabney Buffer, silica beads)	double-stranded	7.6	partial	Rohland 2015; silica coated magnetic beads and 7x volume PB (Qiagen) for cleanups, Bst2.0 in smaller volume, 100ul total PCR volume, higher primer concentration, SPRI cleanup of PCR	1240k+v2	Fu 2013; simultaneous enrichment of ~1.2M SNPs and mtDNA	Fu 2013; simultaneous enrichment of ~1.2M SNPs and mtDNA	HiSeq X10	2x101, 2x7	0.00073473	46.6	1.093	43.3	0.169	0.864692	[0.708, 0.940]	J2a2	0.001495	1710	50.2	0.1245	40	24	U
S20713.Y1.E1.L1	I20713	Fail	<500.SNPs	No	SHP370/SK2/1	Soqotra, Nouged, Wadi Di Azerho	Yemen	12.422533	54.123583	long bone	39	robotic	Rohland 2018 (Dabney Buffer, silica beads)	double-stranded	7.8	partial	Rohland 2015; silica coated magnetic beads and 7x volume PB (Qiagen) for cleanups, Bst2.0 in smaller volume, 100ul total PCR volume, higher primer concentration, SPRI cleanup of PCR	1240k+v2	Fu 2013; simultaneous enrichment of ~1.2M SNPs and mtDNA	Fu 2013; simultaneous enrichment of ~1.2M SNPs and mtDNA	HiSeq X10	2x101, 2x7	7.56335e-05	47.1	0.06192	46.6	0.25	0.880605	[0.031, 0.979]	H2a2a1	6.8e-05	73	52.3	0.0565	1	0	U
S20714.Y1.E1.L1	I20714	Fail	<500.SNPs, sexratio=0.133	No	SHP370/SK3/2	Soqotra, Nouged, Wadi Di Azerho	Yemen	12.422533	54.123583	long bone	37	robotic	Rohland 2018 (Dabney Buffer, silica beads)	double-stranded	7.4	partial	Rohland 2015; silica coated magnetic beads and 7x volume PB (Qiagen) for cleanups, Bst2.0 in smaller volume, 100ul total PCR volume, higher primer concentration, SPRI cleanup of PCR	1240k+v2	Fu 2013; simultaneous enrichment of ~1.2M SNPs and mtDNA	Fu 2013; simultaneous enrichment of ~1.2M SNPs and mtDNA	HiSeq X10	2x101, 2x7	0.000214448	48.1	0.5792	44.2	0.0925	0.919381	[0.697, 0.981]	U9b1	0.000347	362	53.8	0.0695	13	2	U
S20715.Y1.E1.L1	I20715	Fail	<500.SNPs	No	SHP370/SK4/3	Soqotra, Nouged, Wadi Di Azerho	Yemen	12.422533	54.123583	long bone	39	robotic	Rohland 2018 (Dabney Buffer, silica beads)	double-stranded	7.8	partial	Rohland 2015; silica coated magnetic beads and 7x volume PB (Qiagen) for cleanups, Bst2.0 in smaller volume, 100ul total PCR volume, higher primer concentration, SPRI cleanup of PCR	1240k+v2	Fu 2013; simultaneous enrichment of ~1.2M SNPs and mtDNA	Fu 2013; simultaneous enrichment of ~1.2M SNPs and mtDNA	HiSeq X10	2x101, 2x7	0.000112271	46.9	0.2387	46	0.129	0.824246	[0.519, 0.949]	H3b6	0.000222	248	52.1	0.046	4	3	U
S20716.Y1.E1.L1	I20716	Fail	<500.SNPs	No	SHP372/SK3/1	Soqotra, Nouged, Wadi Di Azerho	Yemen	12.422533	54.123583	long bone	36	robotic	Rohland 2018 (Dabney Buffer, silica beads)	double-stranded	7.2	partial	Rohland 2015; silica coated magnetic beads and 7x volume PB (Qiagen) for cleanups, Bst2.0 in smaller volume, 100ul total PCR volume, higher primer concentration, SPRI cleanup of PCR	1240k+v2	Fu 2013; simultaneous enrichment of ~1.2M SNPs and mtDNA	Fu 2013; simultaneous enrichment of ~1.2M SNPs and mtDNA	HiSeq X10	2x101, 2x7	0.000243052	44.5	0.1435	41	0.125	0.693215	[0.179, 0.940]	T	0.000341	355	48	0.094	8	11	U
S20717.Y1.E1.L1	I20717	Fail	<500.SNPs	No	SHP372/SK4/2	Soqotra, Nouged, Wadi Di Azerho	Yemen	12.422533	54.123583	long bone	38	robotic	Rohland 2018 (Dabney Buffer, silica beads)	double-stranded	7.6	partial	Rohland 2015; silica coated magnetic beads and 7x volume PB (Qiagen) for cleanups, Bst2.0 in smaller volume, 100ul total PCR volume, higher primer concentration, SPRI cleanup of PCR	1240k+v2	Fu 2013; simultaneous enrichment of ~1.2M SNPs and mtDNA	Fu 2013; simultaneous enrichment of ~1.2M SNPs and mtDNA	HiSeq X10	2x101, 2x7	8.43604e-05	44.5	0.2752	44.3	0	0.92008	[0.680, 0.984]	H2a2a	0.0002	214	53.1	0.086	2	4	U
S20718.Y1.E1.L1	I20718	MergePass		Yes	SHP375/SK10/3	Soqotra, Qalansiyah, Jaher Di Aberho	Yemen	12.651266	53.466483	tooth	39	robotic	Rohland 2018 (Dabney Buffer, silica beads)	double-stranded	7.8	partial	Rohland 2015; silica coated magnetic beads and 7x volume PB (Qiagen) for cleanups, Bst2.0 in smaller volume, 100ul total PCR volume, higher primer concentration, SPRI cleanup of PCR	1240k+v2	Fu 2013; simultaneous enrichment of ~1.2M SNPs and mtDNA	Fu 2013; simultaneous enrichment of ~1.2M SNPs and mtDNA	HiSeq X10	2x101, 2x7	0.388206	55.2	165.9	62.1	0.0445	0.982189	[0.973, 0.989]	T2i	1.64441	804475	64.5	0.0325	67126	670	F
S20719.Y1.E1.L1	I20718	MergePass		Yes	SHP375/SK17/4	Soqotra, Qalansiyah, Jaher Di Aberho	Yemen	12.651266	53.466483	tooth	39	robotic	Rohland 2018 (Dabney Buffer, silica beads)	double-stranded	7.8	partial	Rohland 2015; silica coated magnetic beads and 7x volume PB (Qiagen) for cleanups, Bst2.0 in smaller volume, 100ul total PCR volume, higher primer concentration, SPRI cleanup of PCR	1240k+v2	Fu 2013; simultaneous enrichment of ~1.2M SNPs and mtDNA	Fu 2013; simultaneous enrichment of ~1.2M SNPs and mtDNA	HiSeq X10	2x101, 2x7	0.374724	57.1	208.1	62.4	0.056	0.991569	[0.984, 0.995]	T2i	0.827587	605337	65.2	0.046	33948	381	F
S21115.Y1.E1.L1	I21115	Pass	mtcontam=[0.953,0.970]	Yes	SHP375/SK4/1	Soqotra, Qalansiyah, Jaher Di Aberho	Yemen	12.651266	53.466483	cochlea	37	robotic	Rohland 2018 (Dabney Buffer, silica beads)	double-stranded	7.4	partial	Rohland 2015; silica coated magnetic beads and 7x volume PB (Qiagen) for cleanups, Bst2.0 in smaller volume, 100ul total PCR volume, higher primer concentration, SPRI cleanup of PCR	1240k+v2	Fu 2013; simultaneous enrichment of ~1.2M SNPs and mtDNA	Fu 2013; simultaneous enrichment of ~1.2M SNPs and mtDNA	HiSeq X10	2x101, 2x7	0.104367	41.5	43.95	45.8	0.19	0.967305	[0.953, 0.978]	I5a2a	0.31188	289858	46.5	0.201	11151	228	F
S21116.Y1.E1.L1	I21116	Pass		Yes	SHP375/SK7/2	Soqotra, Qalansiyah, Jaher Di Aberho	Yemen	12.651266	53.466483	cochlea	36	robotic	Rohland 2018 (Dabney Buffer, silica beads)	double-stranded	7.2	partial	Rohland 2015; silica coated magnetic beads and 7x volume PB (Qiagen) for cleanups, Bst2.0 in smaller volume, 100ul total PCR volume, higher primer concentration, SPRI cleanup of PCR	1240k+v2	Fu 2013; simultaneous enrichment of ~1.2M SNPs and mtDNA	Fu 2013; simultaneous enrichment of ~1.2M SNPs and mtDNA	HiSeq X10	2x101, 2x7	0.40188	41.2	41.52	45.9	0.167	0.995008	[0.984, 0.999]	R0a2	0.439044	369380	45.7	0.1735	7867	5488	M
S21117.Y1.E1.L1	I21117	Pass		Yes	SHP376/SK1/1	Soqotra, Qalansiyah, Sayiher Di Hadiboh	Yemen	12.665383	53.444983	cochlea	37	robotic	Rohland 2018 (Dabney Buffer, silica beads)	double-stranded	7.4	partial	Rohland 2015; silica coated magnetic beads and 7x volume PB (Qiagen) for cleanups, Bst2.0 in smaller volume, 100ul total PCR volume, higher primer concentration, SPRI cleanup of PCR	1240k+v2	Fu 2013; simultaneous enrichment of ~1.2M SNPs and mtDNA	Fu 2013; simultaneous enrichment of ~1.2M SNPs and mtDNA	HiSeq X10	2x101, 2x7	0.315748	42.7	66.02	47.5	0.1415	0.998757	[0.989, 1.000]	J1b	0.466881	381282	47.3	0.16	8180	5900	M
S20720.Y1.E1.L1	I20720	Ignore (dup of I21117)		No	SHP376/SK2/2	Soqotra, Qalansiyah, Sayiher Di Hadiboh	Yemen	12.665383	53.444983	tooth	36	robotic	Rohland 2018 (Dabney Buffer, silica beads)	double-stranded	7.2	partial	Rohland 2015; silica coated magnetic beads and 7x volume PB (Qiagen) for cleanups, Bst2.0 in smaller volume, 100ul total PCR volume, higher primer concentration, SPRI cleanup of PCR	1240k+v2	Fu 2013; simultaneous enrichment of ~1.2M SNPs and mtDNA	Fu 2013; simultaneous enrichment of ~1.2M SNPs and mtDNA	HiSeq X10	2x101, 2x7	0.000955973	43.6	7.799	44.7	0.1115	0.972606	[0.936, 0.990]	J1b	0.003217	3758	49.7	0.1105	61	43	M
S20721.Y1.E1.L1	I20721	Pass		Yes	SHP378/SK11/2	Soqotra, Qalansiyah, Sayiher Di Hadiboh	Yemen	12.665383	53.444983	tooth	37	robotic	Rohland 2018 (Dabney Buffer, silica beads)	double-stranded	7.4	partial	Rohland 2015; silica coated magnetic beads and 7x volume PB (Qiagen) for cleanups, Bst2.0 in smaller volume, 100ul total PCR volume, higher primer concentration, SPRI cleanup of PCR	1240k+v2	Fu 2013; simultaneous enrichment of ~1.2M SNPs and mtDNA	Fu 2013; simultaneous enrichment of ~1.2M SNPs and mtDNA	HiSeq X10	2x101, 2x7	0.011754	43.6	19.04	46.9	0.1005	0.982638	[0.963, 0.992]	J1b	0.031018	36425	48.6	0.0995	1212	21	F
S20722.Y1.E1.L1	I20722	Questionable	sexratio=0.038	No	SHP378/SK2/1	Soqotra, Qalansiyah, Sayiher Di Hadiboh	Yemen	12.665383	53.444983	tooth	35	robotic	Rohland 2018 (Dabney Buffer, silica beads)	double-stranded	7	partial	Rohland 2015; silica coated magnetic beads and 7x volume PB (Qiagen) for cleanups, Bst2.0 in smaller volume, 100ul total PCR volume, higher primer concentration, SPRI cleanup of PCR	1240k+v2	Fu 2013; simultaneous enrichment of ~1.2M SNPs and mtDNA	Fu 2013; simultaneous enrichment of ~1.2M SNPs and mtDNA	HiSeq X10	2x101, 2x7	0.00239692	51.3	5.781	47.9	0.0855	0.976882	[0.938, 0.992]	I5a2a	0.013282	15401	57.5	0.081	575	23	F
S21118.Y1.E1.L1	I21118	Pass		Yes	SHP378/SK4/3	Soqotra, Qalansiyah, Sayiher Di Hadiboh	Yemen	12.665383	53.444983	cochlea	38	robotic	Rohland 2018 (Dabney Buffer, silica beads)	double-stranded	7.6	partial	Rohland 2015; silica coated magnetic beads and 7x volume PB (Qiagen) for cleanups, Bst2.0 in smaller volume, 100ul total PCR volume, higher primer concentration, SPRI cleanup of PCR	1240k+v2	Fu 2013; simultaneous enrichment of ~1.2M SNPs and mtDNA	Fu 2013; simultaneous enrichment of ~1.2M SNPs and mtDNA	HiSeq X10	2x101, 2x7	0.143642	42.5	69.5	47.5	0.1345	0.97204	[0.958, 0.981]	I5a2a	0.320448	296469	48	0.151	5785	4006	M
S20723.Y1.E1.L1	I20723	Pass	mtcontam=[0.942,0.970]	Yes	SHP381/SK1/1	Soqotra, Qalansiyah, Sayiher Di Hadiboh	Yemen	12.665383	53.444983	tooth	37	robotic	Rohland 2018 (Dabney Buffer, silica beads)	double-stranded	7.4	partial	Rohland 2015; silica coated magnetic beads and 7x volume PB (Qiagen) for cleanups, Bst2.0 in smaller volume, 100ul total PCR volume, higher primer concentration, SPRI cleanup of PCR	1240k+v2	Fu 2013; simultaneous enrichment of ~1.2M SNPs and mtDNA	Fu 2013; simultaneous enrichment of ~1.2M SNPs and mtDNA	HiSeq X10	2x101, 2x7	0.0166137	54.3	20.65	51.3	0.1	0.96484	[0.942, 0.979]	J1b	0.076995	88207	62.9	0.088	3344	61	F
S20724.Y1.E1.L1	I20724	Questionable	sexratio=0.036	No	SHP381/SK3/2	Soqotra, Qalansiyah, Sayiher Di Hadiboh	Yemen	12.665383	53.444983	tooth	37	robotic	Rohland 2018 (Dabney Buffer, silica beads)	double-stranded	7.4	partial	Rohland 2015; silica coated magnetic beads and 7x volume PB (Qiagen) for cleanups, Bst2.0 in smaller volume, 100ul total PCR volume, higher primer concentration, SPRI cleanup of PCR	1240k+v2	Fu 2013; simultaneous enrichment of ~1.2M SNPs and mtDNA	Fu 2013; simultaneous enrichment of ~1.2M SNPs and mtDNA	HiSeq X10	2x101, 2x7	0.00155266	50.5	7.755	46.2	0.0955	0.987976	[0.954, 0.997]	J1b	0.013211	15667	59.4	0.089	531	20	F
REFERENCES:
Protocol	Method	Reference
Extraction:	Rohland 2018 (Dabney Buffer, silica beads)	N. Rohland, I. Glocke, A. Aximu-Petri, M. Meyer, Extraction of highly degraded DNA from ancient bones, teeth and sediments for high-throughput sequencing. Nat. Protoc. 13, 2447–2461 (2018).
Library Prep:	Rohland 2015; silica coated magnetic beads and 7x volume PB (Qiagen) for cleanups, Bst2.0 in smaller volume, 100ul total PCR volume, higher primer concentration, SPRI cleanup of PCR	Rohland, N., Harney, E., Mallick, S., Nordenfelt, S. & Reich, D. Partial uracil–DNA–glycosylase treatment for screening of ancient DNA. Philos. Trans. R. Soc. B 370, 20130624 (2015).
Enrichment:	Fu 2013; simultaneous enrichment of ~1.2M SNPs and mtDNA	Fu Q, Meyer M, Gao X, Stenzel U, Burbano HA, Kelso J, Pääbo S. DNA analysis of an early modern human from Tianyuan Cave, China. Proc Natl Acad Sci U S A. 2013 Feb 5;110(6):2223-7. doi: 10.1073/pnas.1221359110. Epub 2013 Jan 22. PMID: 23341637; PMCID: PMC3568306.

## Sheet: SuppData2 (Sample Info)
Supplementary Data 2. Sample information for 39 ancient individuals from Soqotra analyzed in this work.
Individual ID (I-ID)	Used in Pop Gen Analysis (reason if not included)	Skeletal code	Skeletal element	Method for Determining Date*	Date mean in BP in years before 1950 CE**	Date standard deviation in BP***	Full Date	Locality	Country	Tafone ID	Latitude	Longitude	Coverage on autosomal targets	Number of SNPs hit on autosomal targets	Number of SNPs hit on autosomal targets (HO dataset)	Mean length of shotgun sequences	Genetically determined sex	Family ID and position within family	Y haplogroup in terminal mutation notation (automatically called)	Y haplogroup in ISOGG v15.73 notation (automatically called)	mtDNA coverage (merged data)	mtDNA haplogroup	mtDNA match to consensus	Damage rate in first nucleotide on sequences overlapping 1240k targets	Sex ratio [Y/(Y+X) counts]	Xcontam ANGSD SNPs (males only)	X chromosome contamination estimate for males with sufficient coverage (>200 ANGSD SNPs)	X chromosome contamination Z-score for males with sufficient coverage	ASSESSMENT	CAUTIONS
I20687	No (coverage, 1st deg. relative)	SHP039/SK19/2	tooth	Context: Date(s) from same family (I21107)	850	58	1000-1200 CE	Soqotra, Nouged, Wadi Di Azerho	Yemen	J	12.4225	54.1236	0.005	4914	2772	47.9	F	Wadi Di Azerho Family 2 (2 Members) (I20687, I21107 have a 1d relationship)	n/a (female)	n/a (female)	4.587	I5a2a	[0.865,0.968]	0.107	0.018	n/a (female)	n/a (female)	n/a (female)	QUESTIONABLE	mtcontam=[0.865,0.960]
I20688	No (coverage)	SHP039/SK23/3	tooth	Direct: IntCal20	900	144	1035-1158 calCE (945±20 BP, PSUAMS-12152)	Soqotra, Nouged, Wadi Di Azerho	Yemen	J	12.4225	54.1236	0.014	15558	8550	46.3	F	n/a (no relatives detected)	n/a (female)	n/a (female)	10.95	I5a2a	[0.941,0.986]	0.131	0.023	n/a (female)	n/a (female)	n/a (female)	PASS	-
I21107	Yes	SHP039/SK26/1	petrous	Direct: IntCal20	849	35	1039-1158 calCE (940¬±15 BP, PSUAMS-9538)	Soqotra, Nouged, Wadi Di Azerho	Yemen	J	12.4225	54.1236	0.154	156553	86136	39.5	F	Wadi Di Azerho Family 2 (2 Members) (I20687, I21107 have a 1d relationship)	n/a (female)	n/a (female)	23.66	I5a2a	[0.925,0.966]	0.193	0.015	n/a (female)	n/a (female)	n/a (female)	PASS	mtcontam=[0.925,0.960]
I20691	Yes	SHP216/SK1/1	tooth	Context: Date(s) from same family (I20692, I21108)	1050	87	750-1050 CE	Soqotra, Momi, Zaflah	Yemen	F	12.5094	54.4314	0.104	115278	63054	59.4	M	Zaflah Family 1 (18 members) (son-father: I20691-I20695 | son-father: I20695-I20694 | father-daughter: I20694-I20693 | 1d: I20698-I20699 | son-mother: I20702-I21108 | 2/3d: I20691-I20694, I20691-I20693, I20695-I20706, I20694-I20706, I20694-I20692, I20694-I20708, I20694-I20697, I20693-I20706, I20693-I20692, I20693-I20708, I20706-I20692, I20692-I20708, I20692-I20697, I20697-I20704, I20697-I20696, I…	J-Y45076	J2b1	109.3	I5a2a	[0.980,0.994]	0.064	0.391	54	n/a (<200 SNPs)	n/a (<200 SNPs)	PASS	-
I20692	Yes	SHP216/SK2/2	tooth	Direct: IntCal20	1228	28	675-775 calCE (1270±15 BP, PSUAMS-9528)	Soqotra, Momi, Zaflah	Yemen	F	12.5094	54.4314	0.531	458618	250187	56.9	M	Zaflah Family 1 (18 members) (son-father: I20691-I20695 | son-father: I20695-I20694 | father-daughter: I20694-I20693 | 1d: I20698-I20699 | son-mother: I20702-I21108 | 2/3d: I20691-I20694, I20691-I20693, I20695-I20706, I20694-I20706, I20694-I20692, I20694-I20708, I20694-I20697, I20693-I20706, I20693-I20692, I20693-I20708, I20706-I20692, I20692-I20708, I20692-I20697, I20697-I20704, I20697-I20696, I…	J-FT46678	J2b1	90.96	R0a1a1a	[0.989,0.999]	0.083	0.399	642	0.008	1.789	PASS	-
I20693	Some (1st deg. relative)	SHP216/SK3/3	tooth	Context: Date(s) from same family (I20692, I21108)	1050	87	750-1050 CE	Soqotra, Momi, Zaflah	Yemen	F	12.5094	54.4314	0.183	192494	104703	57.3	F	Zaflah Family 1 (18 members) (son-father: I20691-I20695 | son-father: I20695-I20694 | father-daughter: I20694-I20693 | 1d: I20698-I20699 | son-mother: I20702-I21108 | 2/3d: I20691-I20694, I20691-I20693, I20695-I20706, I20694-I20706, I20694-I20692, I20694-I20708, I20694-I20697, I20693-I20706, I20693-I20692, I20693-I20708, I20706-I20692, I20692-I20708, I20692-I20697, I20697-I20704, I20697-I20696, I…	n/a (female)	n/a (female)	66.38	N1a1a3	[0.946,0.976]	0.095	0.01	n/a (female)	n/a (female)	n/a (female)	PASS	-
I20694	Yes	SHP216/SK5/4	tooth	Direct: IntCal20	966	36	897-1025 calCE (1065±20 BP, PSUAMS-10363)	Soqotra, Momi, Zaflah	Yemen	F	12.5094	54.4314	0.725	559365	304571	55.7	M	Zaflah Family 1 (18 members) (son-father: I20691-I20695 | son-father: I20695-I20694 | father-daughter: I20694-I20693 | 1d: I20698-I20699 | son-mother: I20702-I21108 | 2/3d: I20691-I20694, I20691-I20693, I20695-I20706, I20694-I20706, I20694-I20692, I20694-I20708, I20694-I20697, I20693-I20706, I20693-I20692, I20693-I20708, I20706-I20692, I20692-I20708, I20692-I20697, I20697-I20704, I20697-I20696, I…	J-PF7321	J2b1	79.46	R2c	[0.980,0.994]	0.085	0.399	999	0.006	1.856	PASS	-
I20695	Some (1st deg. relative)	SHP216/SK6/5	tooth	Context: Date(s) from same family (I20692, I21108)	1050	87	750-1050 CE	Soqotra, Momi, Zaflah	Yemen	F	12.5094	54.4314	0.124	135855	74550	56.1	M	Zaflah Family 1 (18 members) (son-father: I20691-I20695 | son-father: I20695-I20694 | father-daughter: I20694-I20693 | 1d: I20698-I20699 | son-mother: I20702-I21108 | 2/3d: I20691-I20694, I20691-I20693, I20695-I20706, I20694-I20706, I20694-I20692, I20694-I20708, I20694-I20697, I20693-I20706, I20693-I20692, I20693-I20708, I20706-I20692, I20692-I20708, I20692-I20697, I20697-I20704, I20697-I20696, I…	J-M205	J2b1	118	N1a1a3	[0.981,0.995]	0.092	0.392	74	n/a (<200 SNPs)	n/a (<200 SNPs)	PASS	-
I20696	Yes	SHP217/SK1/1	tooth	Context: Date(s) from same family (I20692, I21108)	1050	87	750-1050 CE	Soqotra, Momi, Zaflah	Yemen	B	12.5092	54.4312	0.558	465777	255459	53.8	M	Zaflah Family 1 (18 members) (son-father: I20691-I20695 | son-father: I20695-I20694 | father-daughter: I20694-I20693 | 1d: I20698-I20699 | son-mother: I20702-I21108 | 2/3d: I20691-I20694, I20691-I20693, I20695-I20706, I20694-I20706, I20694-I20692, I20694-I20708, I20694-I20697, I20693-I20706, I20693-I20692, I20693-I20708, I20706-I20692, I20692-I20708, I20692-I20697, I20697-I20704, I20697-I20696, I…	J-Z534	J2b	138.6	J2a2	[0.982,0.995]	0.084	0.397	598	-0.002	-2.652	PASS	-
I20697	Yes	SHP217/SK4/2	tooth	Context: Date(s) from same family (I20692, I21108)	1050	87	750-1050 CE	Soqotra, Momi, Zaflah	Yemen	B	12.5092	54.4312	0.283	277687	152973	51.8	M	Zaflah Family 1 (18 members) (son-father: I20691-I20695 | son-father: I20695-I20694 | father-daughter: I20694-I20693 | 1d: I20698-I20699 | son-mother: I20702-I21108 | 2/3d: I20691-I20694, I20691-I20693, I20695-I20706, I20694-I20706, I20694-I20692, I20694-I20708, I20694-I20697, I20693-I20706, I20693-I20692, I20693-I20708, I20706-I20692, I20692-I20708, I20692-I20697, I20697-I20704, I20697-I20696, I…	J-Y45076	J2b1	108.2	R2c	[0.971,0.988]	0.089	0.396	198	n/a (<200 SNPs)	n/a (<200 SNPs)	PASS	-
I20698	Yes	SHP353/SK3/1	tooth	Direct: IntCal20	935	20	991-1036 calCE (1020±20 BP, PSUAMS-10364)	Soqotra, Momi, Zaflah	Yemen	D	12.5093	54.4313	0.248	252145	137065	55.5	F	Zaflah Family 1 (18 members) (son-father: I20691-I20695 | son-father: I20695-I20694 | father-daughter: I20694-I20693 | 1d: I20698-I20699 | son-mother: I20702-I21108 | 2/3d: I20691-I20694, I20691-I20693, I20695-I20706, I20694-I20706, I20694-I20692, I20694-I20708, I20694-I20697, I20693-I20706, I20693-I20692, I20693-I20708, I20706-I20692, I20692-I20708, I20692-I20697, I20697-I20704, I20697-I20696, I…	n/a (female)	n/a (female)	75.51	J2a2	[0.994,1.000]	0.07	0.014	n/a (female)	n/a (female)	n/a (female)	PASS	-
I20699	Some (1st deg. relative)	SHP353/SK4/2	tooth	Context: Date(s) from same family (I20692, I21108)	1050	87	750-1050 CE	Soqotra, Momi, Zaflah	Yemen	D	12.5093	54.4313	0.072	80088	43689	56.3	F	Zaflah Family 1 (18 members) (son-father: I20691-I20695 | son-father: I20695-I20694 | father-daughter: I20694-I20693 | 1d: I20698-I20699 | son-mother: I20702-I21108 | 2/3d: I20691-I20694, I20691-I20693, I20695-I20706, I20694-I20706, I20694-I20692, I20694-I20708, I20694-I20697, I20693-I20706, I20693-I20692, I20693-I20708, I20706-I20692, I20692-I20708, I20692-I20697, I20697-I20704, I20697-I20696, I…	n/a (female)	n/a (female)	44.39	J2a2	[0.974,0.990]	0.099	0.012	n/a (female)	n/a (female)	n/a (female)	PASS	-
I20700	Yes	SHP354/SK1/3	tooth	Direct: IntCal20	1050	87	1036-1159 calCE (940±20 BP, PSUAMS-12153)	Soqotra, Momi, Zaflah	Yemen	C	12.5093	54.4315	0.126	137208	75966	57.6	F	n/a (no relatives detected)	n/a (female)	n/a (female)	105.7	K1a4b	[0.971,0.993]	0.075	0.011	n/a (female)	n/a (female)	n/a (female)	PASS	-
I20701	Yes	SHP354/SK2/2	tooth	Direct: IntCal20	1050	87	1025-1152 calCE (975±15 BP, PSUAMS-12545)	Soqotra, Momi, Zaflah	Yemen	C	12.5093	54.4315	0.353	339794	185833	59.7	M	Zaflah Family 1 (18 members) (son-father: I20691-I20695 | son-father: I20695-I20694 | father-daughter: I20694-I20693 | 1d: I20698-I20699 | son-mother: I20702-I21108 | 2/3d: I20691-I20694, I20691-I20693, I20695-I20706, I20694-I20706, I20694-I20692, I20694-I20708, I20694-I20697, I20693-I20706, I20693-I20692, I20693-I20708, I20706-I20692, I20692-I20708, I20692-I20697, I20697-I20704, I20697-I20696, I…	J-Y45447	J2b1	129.1	L3h2	[0.949,0.970]	0.074	0.393	320	0.009	1.324	PASS	-
I20702	Some (1st deg. relative)	SHP354/SK3/1	tooth	Context: Date(s) from same family (I20692, I21108)	1050	87	750-1050 CE	Soqotra, Momi, Zaflah	Yemen	C	12.5093	54.4315	0.311	305338	165026	53.8	M	Zaflah Family 1 (18 members) (son-father: I20691-I20695 | son-father: I20695-I20694 | father-daughter: I20694-I20693 | 1d: I20698-I20699 | son-mother: I20702-I21108 | 2/3d: I20691-I20694, I20691-I20693, I20695-I20706, I20694-I20706, I20694-I20692, I20694-I20708, I20694-I20697, I20693-I20706, I20693-I20692, I20693-I20708, I20706-I20692, I20692-I20708, I20692-I20697, I20697-I20704, I20697-I20696, I…	J-Y45447	J2b1	55.21	U1a1	[0.990,0.999]	0.065	0.395	241	0.01	1.146	PASS	-
I20703	Yes	SHP355/SK1/1	tooth	Direct: IntCal20	1050	87	650-773 calCE (1340±20 BP, PSUAMS-12154)	Soqotra, Momi, Zaflah	Yemen	E	12.5093	54.4316	0.951	634796	348500	57.7	F	n/a (no relatives detected)	n/a (female)	n/a (female)	152.4	R0a2	[0.994,1.000]	0.084	0.01	n/a (female)	n/a (female)	n/a (female)	PASS	-
I20704	Yes	SHP355/SK2/2	tooth	Context: Date(s) from same family (I20692, I21108)	1050	87	750-1050 CE	Soqotra, Momi, Zaflah	Yemen	E	12.5093	54.4316	0.649	512403	282289	55.7	F	Zaflah Family 1 (18 members) (son-father: I20691-I20695 | son-father: I20695-I20694 | father-daughter: I20694-I20693 | 1d: I20698-I20699 | son-mother: I20702-I21108 | 2/3d: I20691-I20694, I20691-I20693, I20695-I20706, I20694-I20706, I20694-I20692, I20694-I20708, I20694-I20697, I20693-I20706, I20693-I20692, I20693-I20708, I20706-I20692, I20692-I20708, I20692-I20697, I20697-I20704, I20697-I20696, I…	n/a (female)	n/a (female)	160.8	R2c	[0.982,0.995]	0.095	0.012	n/a (female)	n/a (female)	n/a (female)	PASS	-
I20705	Yes	SHP355/SK3/3	tooth	Context: Date(s) from same family (I20692, I21108)	1050	87	750-1050 CE	Soqotra, Momi, Zaflah	Yemen	E	12.5093	54.4316	2.949	842075	461898	56.4	M	Zaflah Family 1 (18 members) (son-father: I20691-I20695 | son-father: I20695-I20694 | father-daughter: I20694-I20693 | 1d: I20698-I20699 | son-mother: I20702-I21108 | 2/3d: I20691-I20694, I20691-I20693, I20695-I20706, I20694-I20706, I20694-I20692, I20694-I20708, I20694-I20697, I20693-I20706, I20693-I20692, I20693-I20708, I20706-I20692, I20692-I20708, I20692-I20697, I20697-I20704, I20697-I20696, I…	J-FT46678	J2b1	118.1	R2c	[0.996,1.000]	0.076	0.412	6205	0.003	3.388	PASS	-
I20706	Yes	SHP356/SK1/1	tooth	Context: Date(s) from same family (I20692, I21108)	1050	87	750-1050 CE	Soqotra, Momi, Zaflah	Yemen	G	12.5094	54.4319	0.105	115010	63468	53.7	F	Zaflah Family 1 (18 members) (son-father: I20691-I20695 | son-father: I20695-I20694 | father-daughter: I20694-I20693 | 1d: I20698-I20699 | son-mother: I20702-I21108 | 2/3d: I20691-I20694, I20691-I20693, I20695-I20706, I20694-I20706, I20694-I20692, I20694-I20708, I20694-I20697, I20693-I20706, I20693-I20692, I20693-I20708, I20706-I20692, I20692-I20708, I20692-I20697, I20697-I20704, I20697-I20696, I…	n/a (female)	n/a (female)	76.42	J1b	[0.982,0.995]	0.146	0.011	n/a (female)	n/a (female)	n/a (female)	PASS	-
I20707	Yes	SHP356/SK2/2	tooth	Context: Date(s) from same family (I20692, I21108)	1050	87	750-1050 CE	Soqotra, Momi, Zaflah	Yemen	G	12.5094	54.4319	0.453	406030	221815	53.7	F	Zaflah Family 1 (18 members) (son-father: I20691-I20695 | son-father: I20695-I20694 | father-daughter: I20694-I20693 | 1d: I20698-I20699 | son-mother: I20702-I21108 | 2/3d: I20691-I20694, I20691-I20693, I20695-I20706, I20694-I20706, I20694-I20692, I20694-I20708, I20694-I20697, I20693-I20706, I20693-I20692, I20693-I20708, I20706-I20692, I20692-I20708, I20692-I20697, I20697-I20704, I20697-I20696, I…	n/a (female)	n/a (female)	109.3	J2a2	[0.981,0.994]	0.089	0.011	n/a (female)	n/a (female)	n/a (female)	PASS	-
I20708	Yes	SHP356/SK3/3	tooth	Context: Date(s) from same family (I20692, I21108)	1050	87	750-1050 CE	Soqotra, Momi, Zaflah	Yemen	G	12.5094	54.4319	0.502	439262	239751	53.4	M	Zaflah Family 1 (18 members) (son-father: I20691-I20695 | son-father: I20695-I20694 | father-daughter: I20694-I20693 | 1d: I20698-I20699 | son-mother: I20702-I21108 | 2/3d: I20691-I20694, I20691-I20693, I20695-I20706, I20694-I20706, I20694-I20692, I20694-I20708, I20694-I20697, I20693-I20706, I20693-I20692, I20693-I20708, I20706-I20692, I20692-I20708, I20692-I20697, I20697-I20704, I20697-I20696, I…	J-Y47134	J2b1	105.7	U2b2	[0.995,1.000]	0.093	0.394	560	-0.001	-0.339	PASS	-
I20709	Yes	SHP359/SK1/1	tooth	Direct: IntCal20	1050	87	772-893 calCE (1185±20 BP, PSUAMS-12155)	Soqotra, Momi, Zaflah	Yemen	I	12.5095	54.4319	0.133	144032	78708	53	F	n/a (no relatives detected)	n/a (female)	n/a (female)	104.8	R2c	[0.987,0.998]	0.09	0.013	n/a (female)	n/a (female)	n/a (female)	PASS	-
I21108	Yes	SHP359/SK2/2	petrous	Direct: IntCal20	939	12	993-1030 calCE (1025¬±15 BP, PSUAMS-9539)	Soqotra, Momi, Zaflah	Yemen	I	12.5095	54.4319	1.702	638320	356338	42.3	F	Zaflah Family 1 (18 members) (son-father: I20691-I20695 | son-father: I20695-I20694 | father-daughter: I20694-I20693 | 1d: I20698-I20699 | son-mother: I20702-I21108 | 2/3d: I20691-I20694, I20691-I20693, I20695-I20706, I20694-I20706, I20694-I20692, I20694-I20708, I20694-I20697, I20693-I20706, I20693-I20692, I20693-I20708, I20706-I20692, I20692-I20708, I20692-I20697, I20697-I20704, I20697-I20696, I…	n/a (female)	n/a (female)	91.26	U1a1	[0.974,0.991]	0.134	0.015	n/a (female)	n/a (female)	n/a (female)	PASS	-
I20710	Yes	SHP362/SK1/1	tooth	Context: Date(s) from same family (I20692, I21108)	1050	87	750-1050 CE	Soqotra, Momi, Zaflah	Yemen	H	12.5094	54.432	0.143	154393	84551	55.3	M	Zaflah Family 1 (18 members) (son-father: I20691-I20695 | son-father: I20695-I20694 | father-daughter: I20694-I20693 | 1d: I20698-I20699 | son-mother: I20702-I21108 | 2/3d: I20691-I20694, I20691-I20693, I20695-I20706, I20694-I20706, I20694-I20692, I20694-I20708, I20694-I20697, I20693-I20706, I20693-I20692, I20693-I20708, I20706-I20692, I20692-I20708, I20692-I20697, I20697-I20704, I20697-I20696, I…	J-M205	J2b1	93.52	R0a2	[0.991,1.000]	0.092	0.403	83	n/a (<200 SNPs)	n/a (<200 SNPs)	PASS	-
I21109	Yes (outlier)	SHP364/SK2/3	petrous	Direct: IntCal20	1297	8	641-668 calCE (1380±15 BP, PSUAMS-9540)	Soqotra, Shiq, Jebel Hawari	Yemen	A	12.667	54.0683	0.026	29394	16333	39.5	M	n/a (no relatives detected)	J-Z2324	J1a2a1a2d2b~	20.9	N1a1a3	[0.969,0.994]	0.195	0.377	10	n/a (<200 SNPs)	n/a (<200 SNPs)	PASS	-
I21110	No (coverage)	SHP364/SK4/1	petrous	Context: Archaeological - Period	900	144	800-1300 CE	Soqotra, Shiq, Jebel Hawari	Yemen	A	12.667	54.0683	0.01	11199	6173	39.1	M	n/a (no relatives detected)	IJK	IJK	1.805	n/a (<2x)	n/a (<2x)	0.198	0.411	4	n/a (<200 SNPs)	n/a (<200 SNPs)	PASS	-
I21111	No (coverage)	SHP364/SK6/2	petrous	Context: Archaeological - Period	900	144	800-1300 CE	Soqotra, Shiq, Jebel Hawari	Yemen	A	12.667	54.0683	0.011	12666	7074	38.8	M	n/a (no relatives detected)	J	J	4.705	J1b	[0.869,0.973]	0.202	0.321	2	n/a (<200 SNPs)	n/a (<200 SNPs)	QUESTIONABLE	sexratio=0.321, mtcontam=[0.869,0.970]
I21113	Yes	SHP368/SK2/2	petrous	Direct: IntCal20	900	144	1033-1158 calCE (950±20 BP, PSUAMS-12043)	Soqotra, Nouged, Wadi Fa’ar di Seneqanoh	Yemen	K	12.3983	54.0605	0.094	100980	55985	40.3	F	n/a (no relatives detected)	n/a (female)	n/a (female)	20.13	R0a2	[0.949,0.987]	0.171	0.019	n/a (female)	n/a (female)	n/a (female)	PASS	-
I21114	Yes	SHP368/SK4/1	petrous	Direct: IntCal20	900	144	783-880 calCE (1210±15 BP, PSUAMS-12278)	Soqotra, Nouged, Wadi Fa’ar di Seneqanoh	Yemen	K	12.3983	54.0605	0.115	120808	66474	40	M	n/a (no relatives detected)	J-M205	J2b1	65.92	K1a4b	[0.988,0.998]	0.172	0.414	42	n/a (<200 SNPs)	n/a (<200 SNPs)	PASS	-
I20711	No (coverage)	SHP368/SK6/3	tooth	Context: Archaeological - Period	900	144	800-1300 CE	Soqotra, Nouged, Wadi Fa’ar di Seneqanoh	Yemen	K	12.3983	54.0605	0.011	11865	6610	51.5	F	n/a (no relatives detected)	n/a (female)	n/a (female)	11.83	T2i	[0.952,0.990]	0.078	0.019	n/a (female)	n/a (female)	n/a (female)	PASS	-
I20718	Yes	SHP375/SK17/4	tooth	Direct: IntCal20	188	75	1660-1950 calCE (195±15 BP, PSUAMS-9529)	Soqotra, Qalansiyah, Jaher Di Aberho	Yemen	L	12.6513	53.4665	2.584	880882	482049	61	F	n/a (no relatives detected)	n/a (female)	n/a (female)	374	T2i	[0.981,0.994]	0.04	0.0103203	n/a (female)	n/a (female)	n/a (female)	PASS	-
I21115	Yes	SHP375/SK4/1	petrous	Direct: IntCal20	900	144	670-775 calCE (1275±20 BP, PSUAMS-12098)	Soqotra, Qalansiyah, Jaher Di Aberho	Yemen	L	12.6513	53.4665	0.312	280496	154139	41.5	F	n/a (no relatives detected)	n/a (female)	n/a (female)	43.95	I5a2a	[0.953,0.978]	0.201	0.02	n/a (female)	n/a (female)	n/a (female)	PASS	-
I21116	Yes	SHP375/SK7/2	petrous	Direct: IntCal20	900	144	645-759 calCE (1355±20 BP, PSUAMS-12099)	Soqotra, Qalansiyah, Jaher Di Aberho	Yemen	L	12.6513	53.4665	0.439	357061	197863	41.2	M	n/a (no relatives detected)	J-Y47134	J2b1	41.52	R0a2	[0.984,0.999]	0.173	0.411	334	0	-0.051	PASS	-
I21117	Yes	SHP376/SK1/1	petrous	Direct: IntCal20	782	46	1050-1220 calCE (885±20 BP, PSUAMS-10366)	Soqotra, Qalansiyah, Sayiher Di Hadiboh	Yemen	M	12.6654	53.4449	0.467	368609	203960	42.7	M	Sayiher Di Hadiboh Family 3 (4 Members) (I20723, I21117 have a 2d or 3d relationship; I20721, I21117 have a 2d or 3d relationship; I20724, I21117 have a 1d relationship; I20721, I20724 have a 1d relationship)	J-Z534	J2b	66.02	J1b	[0.989,1.000]	0.16	0.419	391	0.003	0.661	PASS	-
I20721	Yes	SHP378/SK11/2	tooth	Context: Archaeological - Period	900	144	800-1300 CE	Soqotra, Qalansiyah, Sayiher Di Hadiboh	Yemen	O	12.6656	53.4448	0.031	35185	19311	43.6	F	Sayiher Di Hadiboh Family 3 (4 Members) (I20723, I21117 have a 2d or 3d relationship; I20721, I21117 have a 2d or 3d relationship; I20724, I21117 have a 1d relationship; I20721, I20724 have a 1d relationship)	n/a (female)	n/a (female)	19.04	J1b	[0.963,0.992]	0.1	0.017	n/a (female)	n/a (female)	n/a (female)	PASS	-
I20722	No (coverage, 1st deg. relative)	SHP378/SK2/1	tooth	Context: Archaeological - Period	900	144	800-1300 CE	Soqotra, Qalansiyah, Sayiher Di Hadiboh	Yemen	O	12.6656	53.4448	0.013	14775	8158	51.3	F	Sayiher Di Hadiboh Family 4 (2 Members) (I20722, I21118 have a 1d relationship)	n/a (female)	n/a (female)	5.781	I5a2a	[0.938,0.992]	0.081	0.038	n/a (female)	n/a (female)	n/a (female)	QUESTIONABLE	sexratio=0.038
I21118	Yes	SHP378/SK4/3	petrous	Direct: IntCal20	900	144	993-1149 calCE (995±15 BP, PSUAMS-12279)	Soqotra, Qalansiyah, Sayiher Di Hadiboh	Yemen	O	12.6656	53.4448	0.32	286940	159199	42.5	M	Sayiher Di Hadiboh Family 4 (2 Members) (I20722, I21118 have a 1d relationship)	J-Z534	J2b	69.5	I5a2a	[0.958,0.981]	0.151	0.409	200	0.01	1.01	PASS	-
I20723	Yes	SHP381/SK1/1	tooth	Context: Archaeological - Period	900	144	800-1300 CE	Soqotra, Qalansiyah, Sayiher Di Hadiboh	Yemen	N	12.6654	53.445	0.077	84998	46641	54.3	F	Sayiher Di Hadiboh Family 3 (4 Members) (I20723, I21117 have a 2d or 3d relationship; I20721, I21117 have a 2d or 3d relationship; I20724, I21117 have a 1d relationship; I20721, I20724 have a 1d relationship)	n/a (female)	n/a (female)	20.65	J1b	[0.942,0.979]	0.088	0.018	n/a (female)	n/a (female)	n/a (female)	PASS	-
I20724	No (coverage, 1st deg. relative)	SHP381/SK3/2	tooth	Context: Archaeological - Period	900	144	800-1300 CE	Soqotra, Qalansiyah, Sayiher Di Hadiboh	Yemen	N	12.6654	53.445	0.013	15100	8293	50.5	F	Sayiher Di Hadiboh Family 3 (4 Members) (I20723, I21117 have a 2d or 3d relationship; I20721, I21117 have a 2d or 3d relationship; I20724, I21117 have a 1d relationship; I20721, I20724 have a 1d relationship)	n/a (female)	n/a (female)	7.755	J1b	[0.954,0.997]	0.089	0.036	n/a (female)	n/a (female)	n/a (female)	QUESTIONABLE	sexratio=0.036
* Calibrations use 95.4% intervals from OxCal v4.4.2 Bronk Ramsey (2009); r:5; Atmospheric data from Reimer et al (2020)
** OxCal mu for a direct radiocarbon date, and average of range for a contextual date
*** OxCal sigma for a direct radiocarbon date, and standard deviation of the uniform distribution between the two bounds for a contextual date

## Sheet: SuppData3 (14C)
Supplementary Data 3: Direct 14C dates and dietary isotope data for 18 individuals from Soqotra.
Individual ID (I-ID)	Skeletal code	Locality	Date	Material	Fraction Modern	±	D14C (‰)	±	14C age (BP)	±	δ13C (‰)	δ15N (‰)	%C	%N	C:N	Run Date	Lab Code	OxCal BP sigma	OxCal BP mu	FROM Calibrated Date (-)=calBCE (+)=calCE	TO Calibrated Date (-)=calBCE (+)=calCE	Correction Applied (t/f)	Calibration Program	Calibration Program Version	Calibration Curve
I20701	SHP354/SK2/2	Zaflah	1025-1152 calCE (975±15 BP, PSUAMS-12545)	XAD amino acids	0.885773	0.00146407	-114.227	1.46407	975	15	-10.8456	13.23	29.8249	11.6463	2.98769	2023-01-19	PSUAMS-12545	40	864	1025	1152	f	OxCal; Bronk Ramsey 2009a	4.4	IntCal20; 94.5%
I20700	SHP354/SK1/3	Zaflah	1036-1159 calCE (940±20 BP, PSUAMS-12153)	>30kDa gelatin	0.889474	0.00186981	-110.526	1.86981	940	20	-9.59314	13.7608	24.7819	9.15954	3.15651	2022-10-27	PSUAMS-12153	37	849	1036	1159	f	OxCal; Bronk Ramsey 2009a	4.4	IntCal20; 94.5%
I21113	SHP368/SK2/2	Wadi Fa’ar di Seneqanoh	1033-1158 calCE (950±20 BP, PSUAMS-12043)	XAD amino acids	0.8883	0.0017	-111.7	1.7	950	20	-12.3813	15.121	29.9371	11.0529	3.15993	2022-10-10	PSUAMS-12043	36	850	1033	1158	f	OxCal; Bronk Ramsey 2009a	4.4	IntCal20; 94.5%
I20709	SHP359/SK1/1	Zaflah	772-893 calCE (1185±20 BP, PSUAMS-12155)	>30kDa gelatin	0.862726	0.00178286	-137.274	1.78286	1185	20	-10.7609	14.9281	46.6188	17.1676	3.16809	2022-10-27	PSUAMS-12155	39	1109	772	893	f	OxCal; Bronk Ramsey 2009a	4.4	IntCal20; 94.5%
I21116	SHP375/SK7/2	Jaher Di Aberho	645-759 calCE (1355±20 BP, PSUAMS-12099)	XAD amino acids	0.844625	0.00185991	-155.375	1.85991	1355	20	-10.5035	16.4005	31.9894	11.7778	3.16875	2022-10-19	PSUAMS-12099	26	1282	645	759	f	OxCal; Bronk Ramsey 2009a	4.4	IntCal20; 94.5%
I21109	SHP364/SK2/3	Jebel Hawari	641-668 calCE (1380±15 BP, PSUAMS-9540)	XAD amino acids	0.842136	0.001508	-157.864	1.50795	1380	15	-12.509	17.0482	30.2274	11.1212	3.171	2021-07-15	PSUAMS-9540	8	1297	641	668	f	OxCal; Bronk Ramsey 2009a	4.4	IntCal20; 94.5%
I20718	SHP375/SK10/3	Jaher Di Aberho	1660-1950 calCE (195±15 BP, PSUAMS-9529)	XAD amino acids	0.976009	0.001562	-23.9907	1.56175	195	15	-10.3593	13.1425	27.9275	10.2637	3.17451	2021-07-12	PSUAMS-9529	75	188	1660	1950	f	OxCal; Bronk Ramsey 2009a	4.4	IntCal20; 94.5%
I20703	SHP355/SK1/1	Zaflah	650-773 calCE (1340±20 BP, PSUAMS-12154)	>30kDa gelatin	0.846165	0.00179184	-153.835	1.79184	1340	20	-10.1854	14.6122	41.058	15.0606	3.18056	2022-10-27	PSUAMS-12154	39	1263	650	773	f	OxCal; Bronk Ramsey 2009a	4.4	IntCal20; 94.5%
I21114	SHP368/SK4/1	Wadi Fa’ar di Seneqanoh	783-880 calCE (1210±15 BP, PSUAMS-12278)	XAD amino acids	0.860269	0.00157396	-139.731	1.57396	1210	15	-12.1845	17.0036	35.0193	12.8408	3.18172	2022-12-17	PSUAMS-12278	33	1123	783	880	f	OxCal; Bronk Ramsey 2009a	4.4	IntCal20; 94.5%
I21108	SHP359/SK2/2	Zaflah	993-1030 calCE (1025±15 BP, PSUAMS-9539)	XAD amino acids	0.880479	0.001584	-119.521	1.58442	1025	15	-12.4256	13.6031	24.0759	8.81517	3.18639	2021-07-15	PSUAMS-9539	12	939	993	1030	f	OxCal; Bronk Ramsey 2009a	4.4	IntCal20; 94.5%
I21115	SHP375/SK4/1	Jaher Di Aberho	670-775 calCE (1275±20 BP, PSUAMS-12098)	XAD amino acids	0.853242	0.00189409	-146.758	1.89409	1275	20	-10.8359	14.3544	39.1581	14.3211	3.19001	2022-10-19	PSUAMS-12098	32	1226	670	775	f	OxCal; Bronk Ramsey 2009a	4.4	IntCal20; 94.5%
I20692	SHP216/SK2/2	Zaflah	675-775 calCE (1270±15 BP, PSUAMS-9528)	XAD amino acids	0.853511	0.001446	-146.489	1.44555	1270	15	-10.9937	18.3897	25.4974	9.29384	3.20072	2021-07-12	PSUAMS-9528	28	1228	675	775	f	OxCal; Bronk Ramsey 2009a	4.4	IntCal20; 94.5%
I21118	SHP378/SK4/3	Sayiher Di Hadiboh	993-1149 calCE (995±15 BP, PSUAMS-12279)	XAD amino acids	0.883475	0.00161151	-116.525	1.61151	995	15	-14.4349	16.117	33.4289	12.1678	3.20522	2022-12-17	PSUAMS-12279	37	904	993	1149	f	OxCal; Bronk Ramsey 2009a	4.4	IntCal20; 94.5%
I21107	SHP039/SK26/1	Wadi Di Azerho	1039-1158 calCE (940±15 BP, PSUAMS-9538)	XAD amino acids	0.889718	0.001561	-110.282	1.56117	940	15	-12.5721	15.4248	30.4912	11.0973	3.20556	2021-07-15	PSUAMS-9538	35	849	1039	1158	f	OxCal; Bronk Ramsey 2009a	4.4	IntCal20; 94.5%
I20698	SHP353/SK3/1	Zaflah	991-1036 calCE (1020±20 BP, PSUAMS-10364)	>30kDa gelatin	0.880883	0.00178967	-119.117	1.78967	1020	20	-10.2595	13.5333	67.5429	24.2951	3.24346	2022-01-11	PSUAMS-10364	20	935	991	1036	f	OxCal; Bronk Ramsey 2009a	4.4	IntCal20; 94.5%
I20694	SHP216/SK5/4	Zaflah	897-1025 calCE (1065±20 BP, PSUAMS-10363)	>30kDa gelatin	0.87557	0.00166448	-124.43	1.66448	1065	20	-8.42692	13.6642	37.327	13.418	3.2455	2022-01-11	PSUAMS-10363	36	966	897	1025	f	OxCal; Bronk Ramsey 2009a	4.4	IntCal20; 94.5%
I20688	SHP039/SK23/3	Wadi Di Azerho	1035-1158 calCE (945±20 BP, PSUAMS-12152)	>30kDa gelatin	0.888847	0.00182274	-111.153	1.82273	945	20	-14.0613	15.1061	18.4601	6.61723	3.25464	2022-10-27	PSUAMS-12152	36	850	1035	1158	f	OxCal; Bronk Ramsey 2009a	4.4	IntCal20; 94.5%
I21117	SHP376/SK1/1	Sayiher Di Hadiboh	1050-1220 calCE (885±20 BP, PSUAMS-10366)	>30kDa gelatin	0.895774	0.00177733	-104.226	1.77733	885	20	-13.1926	15.6573	35.2259	12.4182	3.30942	2022-01-11	PSUAMS-10366	46	782	1050	1220	f	OxCal; Bronk Ramsey 2009a	4.4	IntCal20; 94.5%

## Sheet: SuppData4 (SOQ32 Pairwise qpWav
Supplementary Data 4. Pairwise qpWave p-values testing for cladality among 32 individuals from Soqotra with sufficient SNP coverage.
Ind. A	Ind. B	p-value of pairwise qpWave test
I20691	I20692	0.191981
I20691	I20693	0.604707
I20691	I20694	0.860556
I20691	I20695	0.316756
I20691	I20696	0.390067
I20691	I20697	0.221867
I20691	I20698	0.654667
I20691	I20699	0.14849
I20691	I20700	0.737631
I20691	I20701	0.247412
I20691	I20702	0.0466041
I20691	I20703	0.111166
I20691	I20704	0.1106
I20691	I20705	0.0206913
I20691	I20707	0.113851
I20691	I20708	0.341476
I20691	I20710	0.0757456
I20691	I20718	0.472653
I20691	I21107	0.358243
I20691	I21108	0.242737
I20691	I21114	0.00688568
I20691	I21115	0.0601324
I20691	I21116	0.169266
I20691	I21117	0.143736
I20691	I21118	0.019349
I20692	I20693	0.00891285
I20692	I20694	0.0871299
I20692	I20695	0.0557446
I20692	I20696	0.284178
I20692	I20699	0.552647
I20692	I20702	0.352807
I20692	I20703	0.00036712
I20692	I20704	0.13329
I20692	I20705	0.370388
I20692	I20718	0.445337
I20692	I21108	0.652483
I20693	I20695	0.800946
I20693	I20699	0.0391188
I20693	I20702	0.0365579
I20694	I20693	0.167911
I20694	I20695	0.165467
I20694	I20699	0.320323
I20694	I20702	0.197106
I20694	I20703	0.137746
I20694	I20705	0.0647424
I20694	I20718	0.65099
I20694	I21108	0.29974
I20695	I20699	0.00765949
I20695	I20702	0.0265875
I20696	I20693	0.00226515
I20696	I20694	0.141714
I20696	I20695	0.00185503
I20696	I20699	0.718647
I20696	I20702	0.162915
I20696	I20703	0.0244975
I20696	I20704	0.622445
I20696	I20705	0.0444606
I20696	I20718	0.246731
I20696	I21108	0.575405
I20697	I20692	0.126097
I20697	I20693	0.045655
I20697	I20694	0.239873
I20697	I20695	0.150784
I20697	I20696	0.104933
I20697	I20699	0.108937
I20697	I20701	0.0610084
I20697	I20702	0.159125
I20697	I20703	0.0276045
I20697	I20704	0.569774
I20697	I20705	0.151106
I20697	I20707	0.098386
I20697	I20708	0.268722
I20697	I20718	0.112829
I20697	I21108	0.827792
I20697	I21115	0.141294
I20697	I21116	0.112534
I20697	I21117	0.0716544
I20697	I21118	0.0880869
I20698	I20692	0.206298
I20698	I20693	0.00248392
I20698	I20694	0.171168
I20698	I20695	0.0208061
I20698	I20696	0.794553
I20698	I20697	0.182532
I20698	I20699	0.454404
I20698	I20701	0.782424
I20698	I20702	0.393577
I20698	I20703	0.00385336
I20698	I20704	0.474436
I20698	I20705	0.369016
I20698	I20707	0.0157651
I20698	I20708	0.548943
I20698	I20718	0.78547
I20698	I21108	0.685198
I20698	I21115	0.506097
I20698	I21116	0.00792267
I20698	I21117	0.731934
I20698	I21118	0.00604947
I20700	I20692	0.48047
I20700	I20693	0.101911
I20700	I20694	0.724774
I20700	I20695	0.251435
I20700	I20696	0.462567
I20700	I20697	0.198736
I20700	I20698	0.635352
I20700	I20699	0.216348
I20700	I20701	0.95208
I20700	I20702	0.118968
I20700	I20703	0.0094933
I20700	I20704	0.673073
I20700	I20705	0.161396
I20700	I20707	0.33161
I20700	I20708	0.190687
I20700	I20710	0.321356
I20700	I20718	0.987494
I20700	I21107	0.450598
I20700	I21108	0.850844
I20700	I21115	0.959401
I20700	I21116	0.248197
I20700	I21117	0.904339
I20700	I21118	0.50808
I20701	I20692	0.294781
I20701	I20693	0.0057967
I20701	I20694	0.232203
I20701	I20695	0.0206499
I20701	I20696	0.726966
I20701	I20699	0.537035
I20701	I20702	0.0982591
I20701	I20703	0.00270996
I20701	I20704	0.569294
I20701	I20705	0.101634
I20701	I20707	0.0128921
I20701	I20708	0.0431211
I20701	I20718	0.873432
I20701	I21108	0.565304
I20701	I21116	0.0435687
I20701	I21117	0.702928
I20702	I20699	0.858964
I20703	I20693	0.145185
I20703	I20695	0.00578763
I20703	I20699	0.372922
I20703	I20702	0.121456
I20703	I20705	0.00235471
I20703	I20718	0.00626432
I20703	I21108	0.0160151
I20704	I20693	0.0016048
I20704	I20694	0.0718044
I20704	I20695	0.00966012
I20704	I20699	0.22733
I20704	I20702	0.153005
I20704	I20703	0.00121569
I20704	I20705	0.00709571
I20704	I20718	0.542731
I20704	I21108	0.9471
I20705	I20693	0.00372672
I20705	I20695	0.00509157
I20705	I20699	0.440828
I20705	I20702	0.319234
I20705	I20718	0.522205
I20706	I20691	0.846803
I20706	I20692	0.201723
I20706	I20693	0.284737
I20706	I20694	0.465822
I20706	I20695	0.502631
I20706	I20696	0.214416
I20706	I20697	0.112357
I20706	I20698	0.530425
I20706	I20699	0.277236
I20706	I20700	0.949199
I20706	I20701	0.7384
I20706	I20702	0.34215
I20706	I20703	0.0208373
I20706	I20704	0.54074
I20706	I20705	0.0768901
I20706	I20707	0.0599635
I20706	I20708	0.194934
I20706	I20710	0.0392931
I20706	I20718	0.852365
I20706	I21107	0.490266
I20706	I21108	0.549303
I20706	I21114	0.0736887
I20706	I21115	0.333877
I20706	I21116	0.34477
I20706	I21117	0.365031
I20706	I21118	0.127678
I20707	I20692	0.154508
I20707	I20693	0.0335777
I20707	I20694	0.179915
I20707	I20695	0.0278252
I20707	I20696	0.0316559
I20707	I20699	0.18434
I20707	I20702	0.0701845
I20707	I20703	0.013363
I20707	I20704	0.0382218
I20707	I20705	0.620944
I20707	I20708	0.342676
I20707	I20718	0.429172
I20707	I21108	0.238881
I20708	I20692	0.31984
I20708	I20693	0.0961104
I20708	I20694	0.745167
I20708	I20695	0.0549278
I20708	I20696	0.262927
I20708	I20699	0.856311
I20708	I20702	0.918059
I20708	I20703	0.384731
I20708	I20704	0.0727286
I20708	I20705	0.649465
I20708	I20718	0.435232
I20708	I21108	0.52087
I20709	I20691	0.853015
I20709	I20692	0.672236
I20709	I20693	0.450745
I20709	I20694	0.975423
I20709	I20695	0.404085
I20709	I20696	0.897472
I20709	I20697	0.515819
I20709	I20698	0.627322
I20709	I20699	0.664704
I20709	I20700	0.857088
I20709	I20701	0.590014
I20709	I20702	0.803593
I20709	I20703	0.629023
I20709	I20704	0.587856
I20709	I20705	0.765085
I20709	I20706	0.61902
I20709	I20707	0.97408
I20709	I20708	0.988751
I20709	I20710	0.28657
I20709	I20718	0.969013
I20709	I20721	0.503553
I20709	I20723	0.094129
I20709	I21107	0.788511
I20709	I21108	0.904827
I20709	I21109	0.0622832
I20709	I21113	0.910579
I20709	I21114	0.118592
I20709	I21115	0.683645
I20709	I21116	0.97407
I20709	I21117	0.890856
I20709	I21118	0.352837
I20710	I20692	0.0887115
I20710	I20693	0.00055962
I20710	I20694	0.252867
I20710	I20695	0.00106147
I20710	I20696	0.0216322
I20710	I20697	0.334395
I20710	I20698	0.211502
I20710	I20699	0.140733
I20710	I20701	0.196497
I20710	I20702	0.0067573
I20710	I20703	0.00183935
I20710	I20704	0.0253729
I20710	I20705	0.0869335
I20710	I20707	0.0656961
I20710	I20708	0.149761
I20710	I20718	0.356307
I20710	I21107	0.0173422
I20710	I21108	0.0680253
I20710	I21115	0.3038
I20710	I21116	0.0152863
I20710	I21117	0.0331472
I20710	I21118	0.0894988
I20718	I20693	0.0168829
I20718	I20695	0.0918371
I20718	I20699	0.342661
I20718	I20702	0.251945
I20721	I20691	0.393449
I20721	I20692	0.874577
I20721	I20693	0.513887
I20721	I20694	0.435733
I20721	I20695	0.767294
I20721	I20696	0.303279
I20721	I20697	0.323057
I20721	I20698	0.574626
I20721	I20699	0.582827
I20721	I20700	0.522676
I20721	I20701	0.542525
I20721	I20702	0.521866
I20721	I20703	0.0734754
I20721	I20704	0.394168
I20721	I20705	0.801979
I20721	I20706	0.749742
I20721	I20707	0.484781
I20721	I20708	0.411577
I20721	I20710	0.131297
I20721	I20718	0.658187
I20721	I20723	0.271956
I20721	I21107	0.899088
I20721	I21108	0.760268
I20721	I21113	0.273736
I20721	I21114	0.131319
I20721	I21115	0.265971
I20721	I21116	0.322492
I20721	I21117	0.257871
I20721	I21118	0.079631
I20723	I20691	0.0459753
I20723	I20692	0.229691
I20723	I20693	0.00117483
I20723	I20694	0.00776989
I20723	I20695	0.015978
I20723	I20696	0.214245
I20723	I20697	0.480107
I20723	I20698	0.549153
I20723	I20699	0.100779
I20723	I20700	0.288943
I20723	I20701	0.199458
I20723	I20702	0.139684
I20723	I20703	0.00035294
I20723	I20704	0.457023
I20723	I20705	0.0717914
I20723	I20706	0.0389664
I20723	I20707	0.00902409
I20723	I20708	0.0250779
I20723	I20710	0.204351
I20723	I20718	0.0384863
I20723	I21107	0.588081
I20723	I21108	0.521629
I20723	I21113	0.0555543
I20723	I21114	0.00136134
I20723	I21115	0.423174
I20723	I21116	0.00134988
I20723	I21117	0.0933048
I20723	I21118	0.0313865
I21107	I20692	0.635626
I21107	I20693	0.284904
I21107	I20694	0.251018
I21107	I20695	0.813523
I21107	I20696	0.416617
I21107	I20697	0.425892
I21107	I20698	0.841835
I21107	I20699	0.372396
I21107	I20701	0.529721
I21107	I20702	0.760798
I21107	I20703	0.00784924
I21107	I20704	0.368757
I21107	I20705	0.492675
I21107	I20707	0.0812849
I21107	I20708	0.586559
I21107	I20718	0.560403
I21107	I21108	0.881809
I21107	I21115	0.339302
I21107	I21116	0.0383984
I21107	I21117	0.624893
I21107	I21118	0.0506904
I21108	I20693	0.115792
I21108	I20695	0.124274
I21108	I20699	0.709629
I21108	I20702	0.42495
I21108	I20705	0.618976
I21108	I20718	0.705729
I21109	I20691	0.00161442
I21109	I20692	0.00012887
I21109	I20693	0.0416718
I21109	I20694	0.0146857
I21109	I20695	0.0102683
I21109	I20696	0.00173395
I21109	I20697	0.0118645
I21109	I20698	0.00039433
I21109	I20699	0.0152339
I21109	I20700	0.00165751
I21109	I20701	0.0010868
I21109	I20702	0.0288386
I21109	I20703	0.360019
I21109	I20704	0.0049833
I21109	I20705	0.0046972
I21109	I20706	0.00416683
I21109	I20707	0.0144267
I21109	I20708	0.0213208
I21109	I20710	0.00032654
I21109	I20718	0.00157795
I21109	I20721	0.00821486
I21109	I20723	0.00010807
I21109	I21107	0.00794604
I21109	I21108	0.00264908
I21109	I21113	0.0792129
I21109	I21114	0.434653
I21109	I21115	0.00211566
I21109	I21116	0.0580569
I21109	I21117	0.001583
I21109	I21118	0.0113748
I21113	I20691	0.282227
I21113	I20692	0.364167
I21113	I20693	0.16108
I21113	I20694	0.383155
I21113	I20695	0.304739
I21113	I20696	0.508682
I21113	I20697	0.375117
I21113	I20698	0.11525
I21113	I20699	0.0851914
I21113	I20700	0.296
I21113	I20701	0.0685934
I21113	I20702	0.424906
I21113	I20703	0.0470743
I21113	I20704	0.552197
I21113	I20705	0.0833532
I21113	I20706	0.557286
I21113	I20707	0.367873
I21113	I20708	0.426803
I21113	I20710	0.00213408
I21113	I20718	0.378116
I21113	I21107	0.578197
I21113	I21108	0.396714
I21113	I21114	0.140357
I21113	I21115	0.0546822
I21113	I21116	0.705439
I21113	I21117	0.345693
I21113	I21118	0.0882725
I21114	I20692	0.00233583
I21114	I20693	0.153344
I21114	I20694	0.0353651
I21114	I20695	0.138946
I21114	I20696	0.00392007
I21114	I20697	0.12827
I21114	I20698	0.00068564
I21114	I20699	0.00619355
I21114	I20700	0.0148096
I21114	I20701	0.0594027
I21114	I20702	0.0143424
I21114	I20703	0.041171
I21114	I20704	0.0480709
I21114	I20705	0.0177437
I21114	I20707	0.0295333
I21114	I20708	0.00949419
I21114	I20710	0.0231342
I21114	I20718	0.00828262
I21114	I21107	0.0213399
I21114	I21108	0.0378295
I21114	I21115	0.00816688
I21114	I21116	0.0430783
I21114	I21117	0.00177756
I21114	I21118	0.0360685
I21115	I20692	0.143651
I21115	I20693	0.00267078
I21115	I20694	0.312837
I21115	I20695	0.0048365
I21115	I20696	0.339953
I21115	I20699	0.576863
I21115	I20701	0.914473
I21115	I20702	0.352418
I21115	I20703	0.0162624
I21115	I20704	0.665649
I21115	I20705	0.216686
I21115	I20707	0.0643769
I21115	I20708	0.122383
I21115	I20718	0.848762
I21115	I21108	0.8449
I21115	I21116	0.0870381
I21115	I21117	0.974682
I21115	I21118	0.487372
I21116	I20692	0.254261
I21116	I20693	0.192604
I21116	I20694	0.803855
I21116	I20695	0.0465149
I21116	I20696	0.0501623
I21116	I20699	0.159969
I21116	I20702	0.284223
I21116	I20703	0.0675716
I21116	I20704	0.0907534
I21116	I20705	0.0473757
I21116	I20707	0.823051
I21116	I20708	0.461579
I21116	I20718	0.328469
I21116	I21108	0.372856
I21116	I21117	0.0525365
I21117	I20692	0.168737
I21117	I20693	0.00317657
I21117	I20694	0.090329
I21117	I20695	0.00868679
I21117	I20696	0.69214
I21117	I20699	0.624161
I21117	I20702	0.219958
I21117	I20703	0.00164534
I21117	I20704	0.528716
I21117	I20705	0.26526
I21117	I20707	0.0508029
I21117	I20708	0.239764
I21117	I20718	0.868753
I21117	I21108	0.844638
I21118	I20692	0.112089
I21118	I20693	0.0126839
I21118	I20694	0.407466
I21118	I20695	0.0354394
I21118	I20696	0.00769248
I21118	I20699	0.0863326
I21118	I20701	0.108233
I21118	I20702	0.0835756
I21118	I20703	0.00861643
I21118	I20704	0.0447392
I21118	I20705	0.0016054
I21118	I20707	0.024907
I21118	I20708	0.073205
I21118	I20718	0.0990361
I21118	I21108	0.070971
I21118	I21116	0.313247
I21118	I21117	0.0320872

## Sheet: SuppData5 (DistalModels)
Supplementary Data 5. Distal qpAdm models for Arabian and Arabian-related present-day populations and Yemen_Soqotri.
Test	S1	S2	S3	S4	ANC1	ANC2	ANC3	ANC4	SE1	SE2	SE3	SE4	p-value
BedouinA	ISR_Natufian_EpiP	Levant_PPNB	Iran_N	Ethiopia_4500BP	-0.217	0.819	0.309	0.089	6.165	6.245	0.749	0.554	0.089275
BedouinA	ISR_Natufian_EpiP	Iran_N	TUR_Barcin_N	Ethiopia_4500BP	0.317	0.355	0.251	0.078	0.055	0.027	0.049	0.01	0.007395
BedouinA	Levant_PPNB	Iran_N	TUR_Barcin_N	Ethiopia_4500BP	0.526	0.33	0.063	0.081	0.06	0.021	0.054	0.007	0.018975
BedouinA	ISR_Natufian_EpiP	Levant_PPNB	TUR_Barcin_N	Ethiopia_4500BP	-4.115	7.559	-2.559	0.115	151.683	280.792	126.056	4.619	0.142203
BedouinA	ISR_Natufian_EpiP	Levant_PPNB	Iran_N	TUR_Barcin_N	18.36	-30.697	1.926	11.411	135.357	225.63	29.236	64.197	0.178039
BedouinA	ISR_Natufian_EpiP	Iran_N	Ethiopia_4500BP		0.584	0.378	0.038		0.05	0.046	0.011		0.000139
BedouinA	Levant_PPNB	Iran_N	Ethiopia_4500BP		0.593	0.331	0.076		0.024	0.023	0.005		0.041741
BedouinA	ISR_Natufian_EpiP	Levant_PPNB	Ethiopia_4500BP		-2.164	2.951	0.213		120.96	113.059	8.019		0.00962
BedouinA	Iran_N	TUR_Barcin_N	Ethiopia_4500BP		0.398	0.485	0.118		0.018	0.016	0.004		0
BedouinA	ISR_Natufian_EpiP	TUR_Barcin_N	Ethiopia_4500BP		1.451	-0.395	-0.056		0.946	0.802	0.147		0
BedouinA	Levant_PPNB	TUR_Barcin_N	Ethiopia_4500BP		1.76	-0.769	0.009		0.315	0.29	0.029		0
BedouinA	ISR_Natufian_EpiP	Levant_PPNB	Iran_N		1.554	-1.053	0.499		15.899	17.578	1.708		0.001162
BedouinA	ISR_Natufian_EpiP	Iran_N	TUR_Barcin_N		0.766	0.361	-0.127		0.085	0.061	0.076		2e-06
BedouinA	Levant_PPNB	Iran_N	TUR_Barcin_N		1.326	0.3	-0.626		0.117	0.051	0.098		0
BedouinA	ISR_Natufian_EpiP	Levant_PPNB	TUR_Barcin_N		-6.553	12.223	-4.67		271.6	509.779	240.084		0.244633
BedouinA	Iran_N	Ethiopia_4500BP			0.919	0.081			0.007	0.007			0
BedouinA	ISR_Natufian_EpiP	Ethiopia_4500BP			0.989	0.011			0.018	0.018			0
BedouinA	Levant_PPNB	Ethiopia_4500BP			0.926	0.074			0.007	0.007			0
BedouinA	TUR_Barcin_N	Ethiopia_4500BP			0.842	0.158			0.005	0.005			0
BedouinA	ISR_Natufian_EpiP	Iran_N			0.679	0.321			0.053	0.053			1e-06
BedouinA	Levant_PPNB	Iran_N			0.746	0.254			0.048	0.048			0
BedouinA	ISR_Natufian_EpiP	Levant_PPNB			7.824	-6.824			70.055	70.055			4.8e-05
BedouinA	Iran_N	TUR_Barcin_N			0.904	0.096			0.064	0.064			0
BedouinA	ISR_Natufian_EpiP	TUR_Barcin_N			1.19	-0.19			0.121	0.121			0
BedouinA	Levant_PPNB	TUR_Barcin_N			1.861	-0.861			0.136	0.136			0
BedouinA	Ethiopia_4500BP				1				0				0
BedouinA	Iran_N				1				0				0
BedouinA	ISR_Natufian_EpiP				1				0				0
BedouinA	Levant_PPNB				1				0				0
BedouinA	TUR_Barcin_N				1				0				0
BedouinB	ISR_Natufian_EpiP	Levant_PPNB	Iran_N	Ethiopia_4500BP	-0.128	0.789	0.29	0.049	2.564	2.843	0.504	0.187	0.193322
BedouinB	Levant_PPNB	Iran_N	TUR_Barcin_N	Ethiopia_4500BP	0.575	0.303	0.075	0.047	0.068	0.024	0.061	0.008	0.141294
BedouinB	ISR_Natufian_EpiP	Levant_PPNB	TUR_Barcin_N	Ethiopia_4500BP	-3.714	6.977	-2.331	0.067	113.174	188.171	73.865	2.582	0.138214
BedouinB	ISR_Natufian_EpiP	Iran_N	TUR_Barcin_N	Ethiopia_4500BP	0.341	0.327	0.287	0.045	0.056	0.029	0.051	0.011	0.106272
BedouinB	ISR_Natufian_EpiP	Levant_PPNB	Iran_N	TUR_Barcin_N	9.171	-14.936	1.089	5.675	57.774	97.118	5.972	34.43	0.174134
BedouinB	ISR_Natufian_EpiP	Levant_PPNB	TUR_Barcin_N		-4.554	8.696	-3.142		1699.42	2774.64	1077.14		0.250852
BedouinB	Levant_PPNB	Iran_N	Ethiopia_4500BP		0.655	0.304	0.041		0.026	0.026	0.006		0.217481
BedouinB	ISR_Natufian_EpiP	Levant_PPNB	Ethiopia_4500BP		-1.932	2.77	0.162		89.75	82.745	7.217		0.008804
BedouinB	ISR_Natufian_EpiP	Iran_N			0.639	0.361			0.048	0.048			0.001726
BedouinB	ISR_Natufian_EpiP	Iran_N	TUR_Barcin_N		0.564	0.344	0.091		0.062	0.044	0.058		0.001694
BedouinB	ISR_Natufian_EpiP	Levant_PPNB	Iran_N		0.757	-0.135	0.378		14.063	17.221	3.308		0.000811
BedouinB	ISR_Natufian_EpiP	Iran_N	Ethiopia_4500BP		0.644	0.356	0		0.054	0.05	0.012		0.000712
BedouinB	ISR_Natufian_EpiP	Levant_PPNB			-10.272	11.272			120.241	120.241			4.3e-05
BedouinB	Levant_PPNB	Iran_N	TUR_Barcin_N		0.949	0.302	-0.251		0.084	0.035	0.074		1.2e-05
BedouinB	Iran_N	TUR_Barcin_N			0.605	0.395			0.034	0.034			0
BedouinB	Iran_N	TUR_Barcin_N	Ethiopia_4500BP		0.375	0.538	0.087		0.021	0.02	0.005		0
BedouinB	ISR_Natufian_EpiP	TUR_Barcin_N			0.976	0.024			0.099	0.099			0
BedouinB	ISR_Natufian_EpiP	TUR_Barcin_N	Ethiopia_4500BP		1.212	-0.161	-0.051		0.455	0.388	0.071		0
BedouinB	Levant_PPNB	TUR_Barcin_N			1.514	-0.514			0.113	0.113			0
BedouinB	Levant_PPNB	TUR_Barcin_N	Ethiopia_4500BP		1.562	-0.556	-0.006		0.26	0.239	0.024		0
BedouinB	Levant_PPNB	Iran_N			0.703	0.297			0.029	0.029			0
BedouinB	Iran_N	Ethiopia_4500BP			0.947	0.053			0.008	0.008			0
BedouinB	ISR_Natufian_EpiP	Ethiopia_4500BP			1.025	-0.025			0.019	0.019			0
BedouinB	Levant_PPNB	Ethiopia_4500BP			0.96	0.04			0.008	0.008			0
BedouinB	TUR_Barcin_N	Ethiopia_4500BP			0.882	0.118			0.005	0.005			0
BedouinB	Ethiopia_4500BP				1				0				0
BedouinB	Iran_N				1				0				0
BedouinB	ISR_Natufian_EpiP				1				0				0
BedouinB	Levant_PPNB				1				0				0
BedouinB	TUR_Barcin_N				1				0				0
Jew_Yemenite	ISR_Natufian_EpiP	Iran_N	TUR_Barcin_N	Ethiopia_4500BP	0.336	0.364	0.27	0.03	0.053	0.029	0.049	0.01	0.506122
Jew_Yemenite	ISR_Natufian_EpiP	Levant_PPNB	TUR_Barcin_N	Ethiopia_4500BP	-5.742	10.381	-3.71	0.071	620.349	1210.36	586.472	6.095	0.133208
Jew_Yemenite	Levant_PPNB	Iran_N	TUR_Barcin_N	Ethiopia_4500BP	0.565	0.34	0.063	0.033	0.07	0.025	0.062	0.008	0.112767
Jew_Yemenite	ISR_Natufian_EpiP	Levant_PPNB	Iran_N	Ethiopia_4500BP	-0.069	0.704	0.333	0.031	3.746	3.786	0.385	0.22	0.107463
Jew_Yemenite	ISR_Natufian_EpiP	Levant_PPNB	Iran_N	TUR_Barcin_N	1.35	-1.556	0.458	0.748	55.476	95.258	4.837	35.378	0.240173
Jew_Yemenite	ISR_Natufian_EpiP	Levant_PPNB	TUR_Barcin_N		-5.579	10.367	-3.789		242.284	403.129	162.76		0.246355
Jew_Yemenite	Levant_PPNB	Iran_N	Ethiopia_4500BP		0.632	0.341	0.027		0.027	0.027	0.006		0.214557
Jew_Yemenite	ISR_Natufian_EpiP	Iran_N	TUR_Barcin_N		0.47	0.382	0.148		0.05	0.037	0.048		0.0894
Jew_Yemenite	ISR_Natufian_EpiP	Iran_N			0.594	0.406			0.044	0.044			0.01036
Jew_Yemenite	ISR_Natufian_EpiP	Levant_PPNB	Iran_N		0.37	0.255	0.375		0.952	1.142	0.213		0.009236
Jew_Yemenite	ISR_Natufian_EpiP	Levant_PPNB	Ethiopia_4500BP		-2.776	3.57	0.206		123.547	115.621	8.032		0.005361
Jew_Yemenite	ISR_Natufian_EpiP	Iran_N	Ethiopia_4500BP		0.618	0.395	-0.013		0.051	0.047	0.012		0.005153
Jew_Yemenite	Levant_PPNB	Iran_N	TUR_Barcin_N		0.78	0.346	-0.125		0.075	0.032	0.065		0.001678
Jew_Yemenite	Levant_PPNB	Iran_N			0.656	0.344			0.028	0.028			0.000336
Jew_Yemenite	ISR_Natufian_EpiP	Levant_PPNB			-4.581	5.581			63.671	63.671			4.3e-05
Jew_Yemenite	Iran_N	TUR_Barcin_N			0.572	0.428			0.027	0.027			0
Jew_Yemenite	Iran_N	TUR_Barcin_N	Ethiopia_4500BP		0.407	0.52	0.073		0.021	0.019	0.005		0
Jew_Yemenite	ISR_Natufian_EpiP	TUR_Barcin_N			0.95	0.05			0.096	0.096			0
Jew_Yemenite	Levant_PPNB	TUR_Barcin_N			1.449	-0.449			0.113	0.113			0
Jew_Yemenite	Levant_PPNB	TUR_Barcin_N	Ethiopia_4500BP		1.676	-0.648	-0.028		0.298	0.274	0.027		0
Jew_Yemenite	Iran_N	Ethiopia_4500BP			0.964	0.036			0.008	0.008			0
Jew_Yemenite	ISR_Natufian_EpiP	Ethiopia_4500BP			1.042	-0.042			0.019	0.019			0
Jew_Yemenite	Levant_PPNB	Ethiopia_4500BP			0.974	0.026			0.008	0.008			0
Jew_Yemenite	TUR_Barcin_N	Ethiopia_4500BP			0.892	0.108			0.006	0.006			0
Jew_Yemenite	Ethiopia_4500BP				1				0				0
Jew_Yemenite	Iran_N				1				0				0
Jew_Yemenite	ISR_Natufian_EpiP				1				0				0
Jew_Yemenite	Levant_PPNB				1				0				0
Jew_Yemenite	TUR_Barcin_N				1				0				0
Saudi	ISR_Natufian_EpiP	Iran_N	TUR_Barcin_N	Ethiopia_4500BP	0.32	0.388	0.269	0.024	0.051	0.029	0.048	0.01	0.542333
Saudi	Levant_PPNB	Iran_N	TUR_Barcin_N	Ethiopia_4500BP	0.546	0.361	0.067	0.025	0.067	0.024	0.06	0.008	0.245171
Saudi	ISR_Natufian_EpiP	Levant_PPNB	Iran_N	Ethiopia_4500BP	-0.071	0.692	0.355	0.024	1.767	1.588	0.255	0.135	0.230685
Saudi	ISR_Natufian_EpiP	Levant_PPNB	TUR_Barcin_N	Ethiopia_4500BP	-5.17	9.458	-3.341	0.053	148.145	287.689	138.118	2.302	0.143845
Saudi	ISR_Natufian_EpiP	Levant_PPNB	Iran_N	TUR_Barcin_N	1.077	-1.15	0.46	0.612	23.644	39.517	2.168	14.131	0.218803
Saudi	Levant_PPNB	Iran_N	Ethiopia_4500BP		0.619	0.362	0.02		0.026	0.026	0.006		0.369313
Saudi	ISR_Natufian_EpiP	Levant_PPNB	TUR_Barcin_N		-4.796	9.008	-3.212		553.066	896.159	343.312		0.261209
Saudi	ISR_Natufian_EpiP	Iran_N	TUR_Barcin_N		0.424	0.405	0.171		0.047	0.035	0.046		0.166815
Saudi	Levant_PPNB	Iran_N	TUR_Barcin_N		0.709	0.368	-0.077		0.069	0.029	0.06		0.018977
Saudi	ISR_Natufian_EpiP	Levant_PPNB	Iran_N		0.233	0.378	0.388		1.175	1.38	0.23		0.016578
Saudi	Levant_PPNB	Iran_N			0.632	0.368			0.026	0.026			0.014349
Saudi	ISR_Natufian_EpiP	Iran_N			0.568	0.432			0.044	0.044			0.005633
Saudi	ISR_Natufian_EpiP	Levant_PPNB	Ethiopia_4500BP		-2.742	3.549	0.193		712.429	671.501	40.932		0.005375
Saudi	ISR_Natufian_EpiP	Iran_N	Ethiopia_4500BP		0.597	0.421	-0.018		0.051	0.047	0.011		0.004068
Saudi	ISR_Natufian_EpiP	Levant_PPNB			-3.209	4.209			300.183	300.183			7e-05
Saudi	Iran_N	TUR_Barcin_N			0.576	0.424			0.025	0.025			0
Saudi	Iran_N	TUR_Barcin_N	Ethiopia_4500BP		0.436	0.502	0.062		0.022	0.021	0.005		0
Saudi	ISR_Natufian_EpiP	TUR_Barcin_N			0.946	0.054			0.1	0.1			0
Saudi	ISR_Natufian_EpiP	TUR_Barcin_N	Ethiopia_4500BP		1.405	-0.306	-0.099		0.512	0.436	0.08		0
Saudi	Levant_PPNB	TUR_Barcin_N			1.471	-0.471			0.114	0.114			0
Saudi	Levant_PPNB	TUR_Barcin_N	Ethiopia_4500BP		1.867	-0.818	-0.049		0.339	0.312	0.031		0
Saudi	Iran_N	Ethiopia_4500BP			0.977	0.023			0.008	0.008			0
Saudi	ISR_Natufian_EpiP	Ethiopia_4500BP			1.048	-0.048			0.019	0.019			0
Saudi	Levant_PPNB	Ethiopia_4500BP			0.981	0.019			0.008	0.008			0
Saudi	TUR_Barcin_N	Ethiopia_4500BP			0.902	0.098			0.005	0.005			0
Saudi	Ethiopia_4500BP				1				0				0
Saudi	Iran_N				1				0				0
Saudi	ISR_Natufian_EpiP				1				0				0
Saudi	Levant_PPNB				1				0				0
Saudi	TUR_Barcin_N				1				0				0
Yemen_Soqotri	ISR_Natufian_EpiP	Levant_PPNB	Iran_N	TUR_Barcin_N	1.061	-1.023	0.413	0.549	15.715	28.001	1.389	11.105	0.453939
Yemen_Soqotri	ISR_Natufian_EpiP	Levant_PPNB	TUR_Barcin_N		-9.355	16.612	-6.257		210526	382178	171652		0.212886
Yemen_Soqotri	ISR_Natufian_EpiP	Iran_N	TUR_Barcin_N		0.493	0.366	0.142		0.052	0.039	0.051		0.156737
Yemen_Soqotri	ISR_Natufian_EpiP	Iran_N	TUR_Barcin_N	Ethiopia_4500BP	0.42	0.351	0.213	0.016	0.067	0.035	0.061	0.012	0.134504
Yemen_Soqotri	ISR_Natufian_EpiP	Levant_PPNB	TUR_Barcin_N	Ethiopia_4500BP	-11.224	19.525	-7.38	0.079	97	154.549	59.455	3.335	0.113148
Yemen_Soqotri	ISR_Natufian_EpiP	Iran_N			0.605	0.395			0.045	0.045			0.027456
Yemen_Soqotri	ISR_Natufian_EpiP	Iran_N	Ethiopia_4500BP		0.632	0.384	-0.016		0.052	0.048	0.012		0.016924
Yemen_Soqotri	ISR_Natufian_EpiP	Levant_PPNB	Iran_N		0.428	0.203	0.369		2.01	2.133	0.187		0.016825
Yemen_Soqotri	ISR_Natufian_EpiP	Levant_PPNB	Iran_N	Ethiopia_4500BP	0.783	-0.152	0.396	-0.027	15.897	16.554	1.878	1.181	0.004007
Yemen_Soqotri	ISR_Natufian_EpiP	Levant_PPNB	Ethiopia_4500BP		-4.466	5.159	0.307		1471.14	1397.96	73.264		0.002809
Yemen_Soqotri	Levant_PPNB	Iran_N	Ethiopia_4500BP		0.656	0.323	0.021		0.029	0.028	0.006		0.002637
Yemen_Soqotri	Levant_PPNB	Iran_N	TUR_Barcin_N	Ethiopia_4500BP	0.684	0.325	-0.029	0.019	0.084	0.029	0.075	0.009	0.00064
Yemen_Soqotri	Levant_PPNB	Iran_N	TUR_Barcin_N		0.811	0.33	-0.141		0.072	0.033	0.063		0.000414
Yemen_Soqotri	ISR_Natufian_EpiP	Levant_PPNB			-12.177	13.177			147.856	147.856			3.7e-05
Yemen_Soqotri	Levant_PPNB	Iran_N			0.676	0.324			0.029	0.029			3.6e-05
Yemen_Soqotri	Iran_N	TUR_Barcin_N			0.553	0.447			0.027	0.027			0
Yemen_Soqotri	Iran_N	TUR_Barcin_N	Ethiopia_4500BP		0.396	0.535	0.069		0.022	0.02	0.005		0
Yemen_Soqotri	ISR_Natufian_EpiP	TUR_Barcin_N			0.919	0.081			0.093	0.093			0
Yemen_Soqotri	ISR_Natufian_EpiP	TUR_Barcin_N	Ethiopia_4500BP		1.23	-0.16	-0.07		0.354	0.302	0.057		0
Yemen_Soqotri	Levant_PPNB	TUR_Barcin_N			1.396	-0.396			0.109	0.109			0
Yemen_Soqotri	Levant_PPNB	TUR_Barcin_N	Ethiopia_4500BP		1.68	-0.645	-0.035		0.304	0.279	0.028		0
Yemen_Soqotri	Iran_N	Ethiopia_4500BP			0.97	0.03			0.008	0.008			0
Yemen_Soqotri	ISR_Natufian_EpiP	Ethiopia_4500BP			1.044	-0.044			0.019	0.019			0
Yemen_Soqotri	Levant_PPNB	Ethiopia_4500BP			0.98	0.02			0.008	0.008			0
Yemen_Soqotri	TUR_Barcin_N	Ethiopia_4500BP			0.896	0.104			0.005	0.005			0
Yemen_Soqotri	Ethiopia_4500BP				1				0				0
Yemen_Soqotri	Iran_N				1				0				0
Yemen_Soqotri	ISR_Natufian_EpiP				1				0				0
Yemen_Soqotri	Levant_PPNB				1				0				0
Yemen_Soqotri	TUR_Barcin_N				1				0				0
Yemeni	ISR_Natufian_EpiP	Iran_N	TUR_Barcin_N	Ethiopia_4500BP	0.264	0.386	0.205	0.146	0.048	0.027	0.046	0.01	0.658056
Yemeni	ISR_Natufian_EpiP	Levant_PPNB	TUR_Barcin_N	Ethiopia_4500BP	-6.475	11.348	-4.082	0.209	375.688	702.086	322.716	7.307	0.150419
Yemeni	Levant_PPNB	Iran_N	TUR_Barcin_N	Ethiopia_4500BP	0.425	0.366	0.058	0.15	0.065	0.023	0.058	0.008	0.086633
Yemeni	ISR_Natufian_EpiP	Levant_PPNB	Iran_N	Ethiopia_4500BP	-0.055	0.544	0.362	0.148	11.437	13.225	2.401	0.608	0.066202
Yemeni	ISR_Natufian_EpiP	Levant_PPNB	Iran_N	TUR_Barcin_N	10.519	-16.784	1.248	6.018	202.73	379.606	41.898	139.897	0.180363
Yemeni	ISR_Natufian_EpiP	Levant_PPNB	TUR_Barcin_N		-20.611	35.978	-14.368		3241.22	4490.59	1250.64		0.207325
Yemeni	Levant_PPNB	Iran_N	Ethiopia_4500BP		0.488	0.368	0.144		0.025	0.025	0.007		0.142939
Yemeni	ISR_Natufian_EpiP	Iran_N	Ethiopia_4500BP		0.465	0.421	0.114		0.041	0.038	0.01		0.015589
Yemeni	ISR_Natufian_EpiP	Levant_PPNB	Iran_N		2.352	-1.972	0.62		1.821	2.033	0.316		0.006748
Yemeni	ISR_Natufian_EpiP	Levant_PPNB	Ethiopia_4500BP		-3.439	4.07	0.368		123.598	115.356	8.484		0.00484
Yemeni	ISR_Natufian_EpiP	Levant_PPNB			4.387	-3.387			99.264	99.264			0.000278
Yemeni	Iran_N	TUR_Barcin_N			1.172	-0.172			0.118	0.118			0
Yemeni	Iran_N	TUR_Barcin_N	Ethiopia_4500BP		0.419	0.396	0.185		0.022	0.02	0.006		0
Yemeni	ISR_Natufian_EpiP	TUR_Barcin_N			1.554	-0.554			0.157	0.157			0
Yemeni	ISR_Natufian_EpiP	TUR_Barcin_N	Ethiopia_4500BP		1.542	-0.533	-0.009		0.979	0.829	0.153		0
Yemeni	Levant_PPNB	TUR_Barcin_N			2.542	-1.542			0.195	0.195			0
Yemeni	Levant_PPNB	TUR_Barcin_N	Ethiopia_4500BP		1.884	-0.948	0.063		0.43	0.394	0.039		0
Yemeni	ISR_Natufian_EpiP	Iran_N			0.913	0.087			0.095	0.095			0
Yemeni	ISR_Natufian_EpiP	Iran_N	TUR_Barcin_N		1.141	0.381	-0.522		0.133	0.093	0.116		0
Yemeni	Levant_PPNB	Iran_N			1.125	-0.125			0.462	0.462			0
Yemeni	Levant_PPNB	Iran_N	TUR_Barcin_N		2.05	0.275	-1.325		0.211	0.084	0.172		0
Yemeni	Iran_N	Ethiopia_4500BP			0.842	0.158			0.008	0.008			0
Yemeni	ISR_Natufian_EpiP	Ethiopia_4500BP			0.919	0.081			0.018	0.018			0
Yemeni	Levant_PPNB	Ethiopia_4500BP			0.853	0.147			0.008	0.008			0
Yemeni	TUR_Barcin_N	Ethiopia_4500BP			0.763	0.237			0.007	0.007			0
Yemeni	Ethiopia_4500BP				1				0				0
Yemeni	Iran_N				1				0				0
Yemeni	ISR_Natufian_EpiP				1				0				0
Yemeni	Levant_PPNB				1				0				0
Yemeni	TUR_Barcin_N				1				0				0
Yemeni_Desert	ISR_Natufian_EpiP	Iran_N	TUR_Barcin_N	Ethiopia_4500BP	0.419	0.313	0.234	0.033	0.067	0.035	0.062	0.012	0.10329
Yemeni_Desert	ISR_Natufian_EpiP	Levant_PPNB	TUR_Barcin_N	Ethiopia_4500BP	-11.536	19.85	-7.427	0.113	97.738	172.076	77.074	2.426	0.095765
Yemeni_Desert	ISR_Natufian_EpiP	Levant_PPNB	Iran_N	Ethiopia_4500BP	1.197	-0.554	0.397	-0.04	107.791	125.264	25.392	7.884	0.002087
Yemeni_Desert	Levant_PPNB	Iran_N	TUR_Barcin_N	Ethiopia_4500BP	0.691	0.288	-0.016	0.037	0.087	0.028	0.077	0.009	0.000155
Yemeni_Desert	ISR_Natufian_EpiP	Levant_PPNB	Iran_N	TUR_Barcin_N	1.562	-1.778	0.423	0.793	100.175	155.881	3.386	53.139	0.314843
Yemeni_Desert	ISR_Natufian_EpiP	Levant_PPNB	TUR_Barcin_N		-12.808	22.396	-8.588		665.63	1080.21	414.805		0.19313
Yemeni_Desert	ISR_Natufian_EpiP	Iran_N	TUR_Barcin_N		0.581	0.332	0.087		0.06	0.045	0.058		0.022409
Yemeni_Desert	ISR_Natufian_EpiP	Iran_N			0.649	0.351			0.047	0.047			0.018407
Yemeni_Desert	ISR_Natufian_EpiP	Levant_PPNB	Iran_N		0.708	-0.069	0.361		1.627	1.819	0.229		0.008403
Yemeni_Desert	ISR_Natufian_EpiP	Iran_N	Ethiopia_4500BP		0.659	0.344	-0.003		0.054	0.05	0.012		0.006646
Yemeni_Desert	ISR_Natufian_EpiP	Levant_PPNB	Ethiopia_4500BP		-3.96	4.668	0.293		115.495	109.691	5.874		0.002868
Yemeni_Desert	Levant_PPNB	Iran_N	Ethiopia_4500BP		0.675	0.288	0.037		0.028	0.028	0.006		0.000723
Yemeni_Desert	ISR_Natufian_EpiP	Levant_PPNB			7.754	-6.754			153.549	153.549			3.8e-05
Yemeni_Desert	Levant_PPNB	Iran_N	TUR_Barcin_N		0.985	0.289	-0.274		0.086	0.038	0.073		2e-06
Yemeni_Desert	Iran_N	TUR_Barcin_N			0.598	0.402			0.035	0.035			0
Yemeni_Desert	Iran_N	TUR_Barcin_N	Ethiopia_4500BP		0.373	0.544	0.083		0.022	0.021	0.005		0
Yemeni_Desert	ISR_Natufian_EpiP	TUR_Barcin_N			0.948	0.052			0.093	0.093			0
Yemeni_Desert	ISR_Natufian_EpiP	TUR_Barcin_N	Ethiopia_4500BP		1.111	-0.072	-0.039		0.295	0.252	0.047		0
Yemeni_Desert	Levant_PPNB	TUR_Barcin_N			1.496	-0.496			0.109	0.109			0
Yemeni_Desert	Levant_PPNB	TUR_Barcin_N	Ethiopia_4500BP		1.572	-0.562	-0.01		0.255	0.234	0.023		0
Yemeni_Desert	Levant_PPNB	Iran_N			0.715	0.285			0.031	0.031			0
Yemeni_Desert	Iran_N	Ethiopia_4500BP			0.948	0.052			0.008	0.008			0
Yemeni_Desert	ISR_Natufian_EpiP	Ethiopia_4500BP			1.028	-0.028			0.019	0.019			0
Yemeni_Desert	Levant_PPNB	Ethiopia_4500BP			0.963	0.037			0.008	0.008			0
Yemeni_Desert	TUR_Barcin_N	Ethiopia_4500BP			0.885	0.115			0.005	0.005			0
Yemeni_Desert	Ethiopia_4500BP				1				0				0
Yemeni_Desert	Iran_N				1				0				0
Yemeni_Desert	ISR_Natufian_EpiP				1				0				0
Yemeni_Desert	Levant_PPNB				1				0				0
Yemeni_Desert	TUR_Barcin_N				1				0				0
Yemeni_Desert2	ISR_Natufian_EpiP	Levant_PPNB	TUR_Barcin_N	Ethiopia_4500BP	-6.004	10.573	-3.905	0.336	248.229	393.643	153.562	8.157	0.123272
Yemeni_Desert2	ISR_Natufian_EpiP	Iran_N	TUR_Barcin_N	Ethiopia_4500BP	0.277	0.314	0.134	0.275	0.059	0.027	0.052	0.012	0.029664
Yemeni_Desert2	ISR_Natufian_EpiP	Levant_PPNB	Iran_N	Ethiopia_4500BP	1.279	-0.891	0.419	0.194	41.79	38.213	2.644	2.476	0.002202
Yemeni_Desert2	Levant_PPNB	Iran_N	TUR_Barcin_N	Ethiopia_4500BP	0.444	0.286	-0.011	0.281	0.077	0.023	0.066	0.009	0.001133
Yemeni_Desert2	ISR_Natufian_EpiP	Levant_PPNB	Iran_N	TUR_Barcin_N	18.881	-30.621	1.957	10.783	434.437	777.564	41.911	327.615	0.148236
Yemeni_Desert2	ISR_Natufian_EpiP	Levant_PPNB	TUR_Barcin_N		-117.454	198.089	-79.635		1154.8	2048.08	894.475		0.182088
Yemeni_Desert2	ISR_Natufian_EpiP	Levant_PPNB	Iran_N		4.59	-4.395	0.805		2.523	2.803	0.526		0.006935
Yemeni_Desert2	ISR_Natufian_EpiP	Iran_N	Ethiopia_4500BP		0.41	0.336	0.254		0.038	0.035	0.009		0.005999
Yemeni_Desert2	ISR_Natufian_EpiP	Levant_PPNB	Ethiopia_4500BP		-3.15	3.665	0.485		289.744	272.035	17.888		0.003754
Yemeni_Desert2	Levant_PPNB	Iran_N	Ethiopia_4500BP		0.434	0.285	0.281		0.024	0.024	0.006		0.003417
Yemeni_Desert2	ISR_Natufian_EpiP	Levant_PPNB			5.746	-4.746			15.806	15.806			0.001364
Yemeni_Desert2	Iran_N	TUR_Barcin_N			3.781	-2.781			0.403	0.403			0
Yemeni_Desert2	Iran_N	TUR_Barcin_N	Ethiopia_4500BP		0.332	0.348	0.32		0.019	0.017	0.005		0
Yemeni_Desert2	ISR_Natufian_EpiP	TUR_Barcin_N			2.33	-1.33			0.239	0.239			0
Yemeni_Desert2	ISR_Natufian_EpiP	TUR_Barcin_N	Ethiopia_4500BP		1.207	-0.373	0.166		2.598	2.189	0.41		0
Yemeni_Desert2	Levant_PPNB	TUR_Barcin_N			3.921	-2.921			0.314	0.314			0
Yemeni_Desert2	Levant_PPNB	TUR_Barcin_N	Ethiopia_4500BP		1.38	-0.606	0.227		0.315	0.288	0.029		0
Yemeni_Desert2	ISR_Natufian_EpiP	Iran_N			2.095	-1.095			0.288	0.288			0
Yemeni_Desert2	ISR_Natufian_EpiP	Iran_N	TUR_Barcin_N		2.11	0.223	-1.333		0.254	0.177	0.217		0
Yemeni_Desert2	Levant_PPNB	Iran_N			5.499	-4.499			1.333	1.333			0
Yemeni_Desert2	Levant_PPNB	Iran_N	TUR_Barcin_N		3.896	0.008	-2.904		0.396	0.163	0.325		0
Yemeni_Desert2	Iran_N	Ethiopia_4500BP			0.702	0.298			0.007	0.007			0
Yemeni_Desert2	ISR_Natufian_EpiP	Ethiopia_4500BP			0.771	0.229			0.015	0.015			0
Yemeni_Desert2	Levant_PPNB	Ethiopia_4500BP			0.721	0.279			0.007	0.007			0
Yemeni_Desert2	TUR_Barcin_N	Ethiopia_4500BP			0.641	0.359			0.006	0.006			0
Yemeni_Desert2	Ethiopia_4500BP				1				0				0
Yemeni_Desert2	Iran_N				1				0				0
Yemeni_Desert2	ISR_Natufian_EpiP				1				0				0
Yemeni_Desert2	Levant_PPNB				1				0				0
Yemeni_Desert2	TUR_Barcin_N				1				0				0
Yemeni_Highlands	ISR_Natufian_EpiP	Iran_N	TUR_Barcin_N	Ethiopia_4500BP	0.354	0.335	0.251	0.061	0.052	0.028	0.048	0.01	0.324833
Yemeni_Highlands	ISR_Natufian_EpiP	Levant_PPNB	TUR_Barcin_N	Ethiopia_4500BP	-7.116	12.535	-4.539	0.12	166.014	295.331	130.504	2.358	0.101639
Yemeni_Highlands	ISR_Natufian_EpiP	Levant_PPNB	Iran_N	Ethiopia_4500BP	-0.055	0.685	0.305	0.065	12.273	13.405	2.192	0.808	0.007392
Yemeni_Highlands	Levant_PPNB	Iran_N	TUR_Barcin_N	Ethiopia_4500BP	0.604	0.311	0.021	0.063	0.069	0.024	0.06	0.007	0.005467
Yemeni_Highlands	ISR_Natufian_EpiP	Levant_PPNB	Iran_N	TUR_Barcin_N	3.181	-4.476	0.585	1.711	126.814	205.149	12.122	71.068	0.193368
Yemeni_Highlands	ISR_Natufian_EpiP	Levant_PPNB	TUR_Barcin_N		-9.799	17.565	-6.767		823.515	1339.41	517.03		0.191091
Yemeni_Highlands	Levant_PPNB	Iran_N	Ethiopia_4500BP		0.629	0.311	0.061		0.025	0.025	0.005		0.018499
Yemeni_Highlands	ISR_Natufian_EpiP	Levant_PPNB	Iran_N		1.03	-0.446	0.416		4.947	5.273	0.345		0.006155
Yemeni_Highlands	ISR_Natufian_EpiP	Iran_N	Ethiopia_4500BP		0.613	0.365	0.022		0.049	0.046	0.011		0.005293
Yemeni_Highlands	ISR_Natufian_EpiP	Levant_PPNB	Ethiopia_4500BP		-3.054	3.798	0.256		263.433	243.341	20.104		0.004144
Yemeni_Highlands	ISR_Natufian_EpiP	Iran_N			0.657	0.343			0.047	0.047			0.001476
Yemeni_Highlands	ISR_Natufian_EpiP	Iran_N	TUR_Barcin_N		0.677	0.351	-0.028		0.07	0.051	0.066		0.000569
Yemeni_Highlands	ISR_Natufian_EpiP	Levant_PPNB			5.17	-4.17			2307.9	2307.9			5.2e-05
Yemeni_Highlands	Iran_N	TUR_Barcin_N			0.774	0.226			0.058	0.058			0
Yemeni_Highlands	Iran_N	TUR_Barcin_N	Ethiopia_4500BP		0.387	0.508	0.105		0.018	0.017	0.004		0
Yemeni_Highlands	ISR_Natufian_EpiP	TUR_Barcin_N			1.074	-0.074			0.104	0.104			0
Yemeni_Highlands	ISR_Natufian_EpiP	TUR_Barcin_N	Ethiopia_4500BP		1.212	-0.177	-0.035		0.352	0.3	0.056		0
Yemeni_Highlands	Levant_PPNB	TUR_Barcin_N			1.695	-0.695			0.122	0.122			0
Yemeni_Highlands	Levant_PPNB	TUR_Barcin_N	Ethiopia_4500BP		1.628	-0.633	0.006		0.267	0.246	0.025		0
Yemeni_Highlands	Levant_PPNB	Iran_N			0.732	0.268			0.038	0.038			0
Yemeni_Highlands	Levant_PPNB	Iran_N	TUR_Barcin_N		1.184	0.291	-0.475		0.102	0.045	0.087		0
Yemeni_Highlands	Iran_N	Ethiopia_4500BP			0.93	0.07			0.007	0.007			0
Yemeni_Highlands	ISR_Natufian_EpiP	Ethiopia_4500BP			1.005	-0.005			0.018	0.018			0
Yemeni_Highlands	Levant_PPNB	Ethiopia_4500BP			0.942	0.058			0.007	0.007			0
Yemeni_Highlands	TUR_Barcin_N	Ethiopia_4500BP			0.862	0.138			0.005	0.005			0
Yemeni_Highlands	Ethiopia_4500BP				1				0				0
Yemeni_Highlands	Iran_N				1				0				0
Yemeni_Highlands	ISR_Natufian_EpiP				1				0				0
Yemeni_Highlands	Levant_PPNB				1				0				0
Yemeni_Highlands	TUR_Barcin_N				1				0				0
Yemeni_Highlands_Raymah	ISR_Natufian_EpiP	Iran_N	TUR_Barcin_N	Ethiopia_4500BP	0.342	0.218	0.244	0.196	0.075	0.045	0.073	0.017	0.396848
Yemeni_Highlands_Raymah	ISR_Natufian_EpiP	Levant_PPNB	TUR_Barcin_N	Ethiopia_4500BP	-3.666	6.726	-2.293	0.233	49.372	84.84	35.74	1.112	0.159034
Yemeni_Highlands_Raymah	Levant_PPNB	Iran_N	TUR_Barcin_N	Ethiopia_4500BP	0.553	0.191	0.055	0.201	0.111	0.042	0.099	0.016	0.149198
Yemeni_Highlands_Raymah	ISR_Natufian_EpiP	Levant_PPNB	Iran_N	Ethiopia_4500BP	-0.005	0.618	0.19	0.197	19.784	18.387	0.511	1.215	0.141279
Yemeni_Highlands_Raymah	ISR_Natufian_EpiP	Levant_PPNB	Iran_N	TUR_Barcin_N	16.329	-26.545	1.633	9.583	603.261	1181.75	59.885	520.389	0.162323
Yemeni_Highlands_Raymah	Levant_PPNB	Iran_N	Ethiopia_4500BP		0.614	0.19	0.196		0.044	0.044	0.013		0.275515
Yemeni_Highlands_Raymah	ISR_Natufian_EpiP	Levant_PPNB	TUR_Barcin_N		-87.283	147.169	-58.886		211.847	346.925	136.48		0.19235
Yemeni_Highlands_Raymah	ISR_Natufian_EpiP	Iran_N	Ethiopia_4500BP		0.573	0.266	0.162		0.058	0.055	0.016		0.034633
Yemeni_Highlands_Raymah	ISR_Natufian_EpiP	Levant_PPNB	Ethiopia_4500BP		-0.89	1.639	0.252		22.655	20.924	1.744		0.013193
Yemeni_Highlands_Raymah	ISR_Natufian_EpiP	Levant_PPNB	Iran_N		3.175	-2.725	0.55		2.142	2.386	0.402		0.006822
Yemeni_Highlands_Raymah	ISR_Natufian_EpiP	Levant_PPNB			3.952	-2.952			4.85	4.85			0.001434
Yemeni_Highlands_Raymah	Levant_PPNB	Ethiopia_4500BP			0.8	0.2			0.014	0.014			0.000382
Yemeni_Highlands_Raymah	Levant_PPNB	TUR_Barcin_N	Ethiopia_4500BP		0.788	0.01	0.202		0.145	0.134	0.016		0.000127
Yemeni_Highlands_Raymah	ISR_Natufian_EpiP	TUR_Barcin_N	Ethiopia_4500BP		0.525	0.28	0.195		0.238	0.202	0.039		0.000107
Yemeni_Highlands_Raymah	ISR_Natufian_EpiP	Ethiopia_4500BP			0.851	0.149			0.02	0.02			4.4e-05
Yemeni_Highlands_Raymah	Iran_N	TUR_Barcin_N			0.642	0.358			0.059	0.059			0
Yemeni_Highlands_Raymah	Iran_N	TUR_Barcin_N	Ethiopia_4500BP		0.254	0.501	0.245		0.039	0.037	0.012		0
Yemeni_Highlands_Raymah	ISR_Natufian_EpiP	TUR_Barcin_N			1.725	-0.725			0.186	0.186			0
Yemeni_Highlands_Raymah	Levant_PPNB	TUR_Barcin_N			2.736	-1.736			0.261	0.261			0
Yemeni_Highlands_Raymah	ISR_Natufian_EpiP	Iran_N			1.094	-0.094			0.16	0.16			0
Yemeni_Highlands_Raymah	ISR_Natufian_EpiP	Iran_N	TUR_Barcin_N		1.505	0.229	-0.734		0.203	0.132	0.169		0
Yemeni_Highlands_Raymah	Levant_PPNB	Iran_N			0.785	0.215			0.07	0.07			0
Yemeni_Highlands_Raymah	Levant_PPNB	Iran_N	TUR_Barcin_N		2.587	0.081	-1.667		0.337	0.117	0.275		0
Yemeni_Highlands_Raymah	Iran_N	Ethiopia_4500BP			0.778	0.222			0.015	0.015			0
Yemeni_Highlands_Raymah	TUR_Barcin_N	Ethiopia_4500BP			0.728	0.272			0.012	0.012			0
Yemeni_Highlands_Raymah	Ethiopia_4500BP				1				0				0
Yemeni_Highlands_Raymah	Iran_N				1				0				0
Yemeni_Highlands_Raymah	ISR_Natufian_EpiP				1				0				0
Yemeni_Highlands_Raymah	Levant_PPNB				1				0				0
Yemeni_Highlands_Raymah	TUR_Barcin_N				1				0				0
Yemeni_Northwest	ISR_Natufian_EpiP	Iran_N	TUR_Barcin_N	Ethiopia_4500BP	0.332	0.339	0.285	0.043	0.049	0.027	0.045	0.009	0.450746
Yemeni_Northwest	ISR_Natufian_EpiP	Levant_PPNB	TUR_Barcin_N	Ethiopia_4500BP	-6.392	11.315	-4.019	0.095	152.452	259.661	106.759	2.424	0.107282
Yemeni_Northwest	ISR_Natufian_EpiP	Levant_PPNB	Iran_N	Ethiopia_4500BP	-0.173	0.822	0.301	0.05	50.197	54.44	7.718	3.385	0.022971
Yemeni_Northwest	Levant_PPNB	Iran_N	TUR_Barcin_N	Ethiopia_4500BP	0.557	0.318	0.078	0.046	0.065	0.022	0.057	0.007	0.018063
Yemeni_Northwest	ISR_Natufian_EpiP	Levant_PPNB	Iran_N	TUR_Barcin_N	2.077	-2.71	0.494	1.138	43.412	72.706	4.161	28.191	0.217376
Yemeni_Northwest	ISR_Natufian_EpiP	Levant_PPNB	TUR_Barcin_N		-7.557	13.66	-5.103		335.324	572.384	237.971		0.208713
Yemeni_Northwest	Levant_PPNB	Iran_N	Ethiopia_4500BP		0.642	0.319	0.039		0.025	0.025	0.006		0.031312
Yemeni_Northwest	ISR_Natufian_EpiP	Iran_N	TUR_Barcin_N		0.554	0.356	0.089		0.057	0.042	0.054		0.007006
Yemeni_Northwest	ISR_Natufian_EpiP	Levant_PPNB	Ethiopia_4500BP		-2.564	3.36	0.204		77.253	72.236	5.051		0.006179
Yemeni_Northwest	ISR_Natufian_EpiP	Iran_N			0.626	0.374			0.045	0.045			0.005636
Yemeni_Northwest	ISR_Natufian_EpiP	Levant_PPNB	Iran_N		0.713	-0.101	0.388		5.384	6.135	0.885		0.0024
Yemeni_Northwest	ISR_Natufian_EpiP	Iran_N	Ethiopia_4500BP		0.633	0.368	-0.001		0.052	0.048	0.012		0.001953
Yemeni_Northwest	ISR_Natufian_EpiP	Levant_PPNB			-89.354	90.354			184.138	184.138			3.6e-05
Yemeni_Northwest	Levant_PPNB	Iran_N	TUR_Barcin_N		0.944	0.315	-0.259		0.083	0.035	0.071		1e-06
Yemeni_Northwest	Iran_N	TUR_Barcin_N			0.638	0.362			0.032	0.032			0
Yemeni_Northwest	Iran_N	TUR_Barcin_N	Ethiopia_4500BP		0.398	0.519	0.083		0.019	0.017	0.004		0
Yemeni_Northwest	ISR_Natufian_EpiP	TUR_Barcin_N			0.98	0.02			0.097	0.097			0
Yemeni_Northwest	ISR_Natufian_EpiP	TUR_Barcin_N	Ethiopia_4500BP		1.237	-0.179	-0.058		0.39	0.332	0.062		0
Yemeni_Northwest	Levant_PPNB	TUR_Barcin_N			1.54	-0.54			0.114	0.114			0
Yemeni_Northwest	Levant_PPNB	TUR_Barcin_N	Ethiopia_4500BP		1.697	-0.677	-0.02		0.294	0.27	0.027		0
Yemeni_Northwest	Levant_PPNB	Iran_N			0.688	0.312			0.029	0.029			0
Yemeni_Northwest	Iran_N	Ethiopia_4500BP			0.954	0.046			0.007	0.007			0
Yemeni_Northwest	ISR_Natufian_EpiP	Ethiopia_4500BP			1.028	-0.028			0.019	0.019			0
Yemeni_Northwest	Levant_PPNB	Ethiopia_4500BP			0.963	0.037			0.007	0.007			0
Yemeni_Northwest	TUR_Barcin_N	Ethiopia_4500BP			0.882	0.118			0.005	0.005			0
Yemeni_Northwest	Ethiopia_4500BP				1				0				0
Yemeni_Northwest	Iran_N				1				0				0
Yemeni_Northwest	ISR_Natufian_EpiP				1				0				0
Yemeni_Northwest	Levant_PPNB				1				0				0
Yemeni_Northwest	TUR_Barcin_N				1				0				0

## Sheet: SuppData6 (DistalModels+)
Supplementary Data 6. Distal qpAdm models for Yemen_Soqotri also testing select additional ancient sources.
Test	S1	S2	S3	ANC1	ANC2	ANC3	SE1	SE2	SE3	p-value
Yemen_Soqotri	ISR_Natufian_EpiP	Levant_BA	Iran_N	0.424	0.348	0.228	0.072	0.127	0.071	0.137403
Yemen_Soqotri	ISR_Natufian_EpiP	Levant_ChL	Iran_N	0.437	0.252	0.311	0.072	0.097	0.048	0.103864
Yemen_Soqotri	ISR_Natufian_EpiP	Levant_BA		0.375	0.625		0.071	0.071		0.000361
Yemen_Soqotri	ISR_Natufian_EpiP	Levant_ChL		0.749	0.251		0.213	0.213		0
Yemen_Soqotri	ISR_Natufian_EpiP	TUR_Aegean_Muğla_Camandras_Dalagöz_Rom	Iran_N	0.507	0.21	0.284	0.055	0.091	0.064	0.092363
Yemen_Soqotri	ISR_Natufian_EpiP	TUR_Marmara_İznik_Basilica_RomByz_A	Iran_N	0.508	0.211	0.281	0.049	0.081	0.063	0.136998
Yemen_Soqotri	ISR_Natufian_EpiP	TUR_Marmara_Apollonia_Rom	Iran_N	0.477	0.22	0.304	0.067	0.103	0.06	0.0996
Yemen_Soqotri	ISR_Natufian_EpiP	Turkey_EarlyByzantine_1	Iran_N	0.5	0.247	0.253	0.051	0.089	0.067	0.145306
Yemen_Soqotri	ISR_Natufian_EpiP	Turkey_Southeast_Byzantine	Iran_N	0.503	0.282	0.215	0.052	0.117	0.088	0.106585
Yemen_Soqotri	ISR_Natufian_EpiP	TUR_SE_Mardin_RomByz	Iran_N	0.48	0.331	0.189	0.055	0.125	0.091	0.122425
Yemen_Soqotri	ISR_Natufian_EpiP	TUR_Marmara_İznik_Basilica_RomByz_A		0.571	0.429		0.062	0.062		5.5e-05
Yemen_Soqotri	ISR_Natufian_EpiP	TUR_Aegean_Muğla_Camandras_Dalagöz_Rom		0.562	0.438		0.077	0.077		2.9e-05
Yemen_Soqotri	ISR_Natufian_EpiP	Turkey_EarlyByzantine_1		0.526	0.474		0.062	0.062		0.000586
Yemen_Soqotri	ISR_Natufian_EpiP	TUR_Marmara_Apollonia_Rom		0.494	0.506		0.241	0.241		3e-06
Yemen_Soqotri	ISR_Natufian_EpiP	Turkey_Southeast_Byzantine		0.485	0.515		0.053	0.053		0.010375
Yemen_Soqotri	ISR_Natufian_EpiP	TUR_SE_Mardin_RomByz		0.453	0.547		0.051	0.051		0.021596
Yemen_Soqotri	Levant_ChL			1			0			0
Yemen_Soqotri	Meggido_BA			1			0			0
Yemen_Soqotri	TUR_Marmara_İznik_Basilica_RomByz_A			1			0			0
Yemen_Soqotri	TUR_Aegean_Muğla_Camandras_Dalagöz_Rom			1			0			0
Yemen_Soqotri	Turkey_EarlyByzantine_1			1			0			0
Yemen_Soqotri	TUR_Marmara_Apollonia_Rom			1			0			0
Yemen_Soqotri	Turkey_Southeast_Byzantine			1			0			0
Yemen_Soqotri	TUR_SE_Mardin_RomByz			1			0			0

## Sheet: SuppData7 (DistalModel_CycleRig
Supplementary Data 7. Testing the robustness of a three-source distal ancestry model for Yemen Soqotri by adding populations with African-related ancestry to the reference set. We consider a population to "break" a model if it reduces the p-value to <0.01. All data were pulled down on the HO array.
	Ancestry Proportions			Standard Errors
Pop added to reference set	ISR_Natufian_EpiP	Iran_N	TUR_Barcin_N	ISR_Natufian_EpiP	Iran_N	TUR_Barcin_N	Model p-value
Algerian	0.586	0.246	0.169	0.06	0.032	0.055	0.000734
BantuKenya	0.525	0.362	0.114	0.051	0.04	0.051	0.059545
BantuSA	0.502	0.368	0.13	0.05	0.039	0.049	0.133119
BantuSA_Ovambo	0.506	0.364	0.131	0.05	0.039	0.05	0.164226
Biaka	0.508	0.367	0.124	0.051	0.04	0.05	0.077537
Botswana_Bantu_Tswana	0.525	0.359	0.116	0.051	0.04	0.05	0.065248
Cameroon_Aghem	0.526	0.361	0.113	0.05	0.04	0.05	0.076389
Cameroon_Bafut	0.502	0.368	0.13	0.048	0.039	0.048	0.167564
Cameroon_Bakoko	0.497	0.368	0.135	0.05	0.039	0.049	0.234899
Cameroon_Bangwa	0.494	0.369	0.137	0.048	0.038	0.048	0.2183
Cameroon_Mbo	0.514	0.365	0.121	0.049	0.04	0.049	0.10611
Cameroon_SMA_published	0.487	0.365	0.148	0.049	0.038	0.047	0.259972
Cameroon_SMA.DG	0.483	0.366	0.151	0.048	0.038	0.047	0.196786
Damara	0.531	0.361	0.108	0.053	0.041	0.052	0.026727
Datog	0.592	0.309	0.099	0.053	0.041	0.057	0.007332
Dinka	0.538	0.364	0.099	0.054	0.042	0.052	0.023304
Ancient_Egypt	0.521	0.333	0.145	0.049	0.034	0.051	0.087688
Egyptian	0.65	0.209	0.141	0.066	0.034	0.062	6e-05
Eritrea	0.69	0.244	0.066	0.064	0.045	0.067	8.3e-05
Esan	0.511	0.365	0.124	0.049	0.039	0.048	0.113732
Ethiopia_4500BP	0.486	0.358	0.155	0.048	0.038	0.047	0.285908
Ethiopia_4500BP.DG	0.509	0.361	0.129	0.052	0.04	0.05	0.117661
Ethiopia_Afar	0.706	0.233	0.062	0.057	0.041	0.067	0.000163
Ethiopia_Agaw	0.702	0.233	0.065	0.056	0.039	0.067	0.000219
Ethiopia_Alae	0.644	0.291	0.065	0.05	0.044	0.059	0.002358
Ethiopia_Amhara	0.699	0.232	0.069	0.056	0.039	0.067	0.000231
Ethiopia_Anuak	0.521	0.365	0.114	0.051	0.04	0.05	0.076673
Ethiopia_Arbore	0.631	0.294	0.075	0.05	0.042	0.059	0.003003
Ethiopia_Ari_Cultivator	0.63	0.306	0.063	0.055	0.046	0.058	0.001743
Ethiopia_Ari_Potter	0.622	0.31	0.068	0.05	0.044	0.057	0.003797
Ethiopia_Ari_Smith	0.593	0.321	0.087	0.051	0.043	0.055	0.008191
Ethiopia_Bana	0.657	0.289	0.054	0.054	0.046	0.06	0.000876
Ethiopia_Basket	0.679	0.263	0.058	0.057	0.045	0.064	0.000236
Ethiopia_Bench	0.606	0.309	0.085	0.048	0.042	0.056	0.009224
Ethiopia_Berta	0.619	0.299	0.082	0.054	0.044	0.058	0.002565
Ethiopia_BetaIsrael	0.688	0.244	0.068	0.055	0.04	0.065	0.000313
Ethiopia_Bodi	0.566	0.35	0.084	0.054	0.044	0.054	0.010747
Ethiopia_Burji	0.644	0.288	0.068	0.05	0.043	0.059	0.002202
Ethiopia_Chabu	0.524	0.363	0.114	0.05	0.04	0.049	0.097589
Ethiopia_Chara	0.63	0.3	0.07	0.05	0.044	0.057	0.003145
Ethiopia_Dasenech	0.631	0.295	0.074	0.054	0.044	0.059	0.001363
Ethiopia_Dawuro	0.683	0.258	0.059	0.055	0.043	0.064	0.00031
Ethiopia_Dhime	0.607	0.317	0.076	0.048	0.043	0.054	0.008418
Ethiopia_Dirasha	0.612	0.308	0.08	0.047	0.042	0.055	0.00848
Ethiopia_Dizi	0.656	0.287	0.057	0.054	0.046	0.061	0.000834
Ethiopia_Dorze	0.674	0.271	0.054	0.057	0.046	0.063	0.000287
Ethiopia_Gedeo	0.623	0.3	0.077	0.048	0.042	0.057	0.005226
Ethiopia_GentaGamo	0.652	0.276	0.072	0.054	0.043	0.061	0.001053
Ethiopia_Gidicho	0.651	0.283	0.066	0.052	0.044	0.06	0.001169
Ethiopia_Gofa	0.677	0.266	0.058	0.057	0.045	0.063	0.000279
Ethiopia_Gumuz	0.514	0.358	0.128	0.049	0.04	0.049	0.140657
Ethiopia_Gurage	0.728	0.225	0.047	0.059	0.043	0.069	7.1e-05
Ethiopia_Hadiya	0.669	0.256	0.075	0.052	0.04	0.063	0.000734
Ethiopia_Halaba	0.764	0.194	0.043	0.067	0.045	0.074	6e-06
Ethiopia_Hamar	0.632	0.298	0.07	0.052	0.044	0.058	0.002776
Ethiopia_Honsita	0.619	0.303	0.077	0.048	0.042	0.056	0.005256
Ethiopia_Kafacho	0.689	0.246	0.065	0.057	0.042	0.066	0.000221
Ethiopia_Karo	0.602	0.327	0.071	0.055	0.045	0.056	0.002947
Ethiopia_Kembata	0.664	0.267	0.069	0.051	0.041	0.062	0.00102
Ethiopia_Komo	0.537	0.359	0.103	0.052	0.041	0.05	0.056299
Ethiopia_Konta	0.683	0.251	0.066	0.053	0.041	0.064	0.000428
Ethiopia_Kore	0.632	0.296	0.072	0.05	0.043	0.058	0.003483
Ethiopia_Kwegu	0.568	0.345	0.086	0.055	0.044	0.054	0.009467
Ethiopia_Maleh	0.641	0.289	0.07	0.051	0.043	0.059	0.002005
Ethiopia_Manja	0.574	0.324	0.102	0.046	0.04	0.053	0.032876
Ethiopia_Manjo	0.613	0.304	0.083	0.054	0.044	0.057	0.002965
Ethiopia_Mao	0.697	0.238	0.065	0.059	0.042	0.066	0.000111
Ethiopia_Masholae	0.611	0.307	0.082	0.047	0.041	0.056	0.008684
Ethiopia_Menit	0.601	0.316	0.084	0.051	0.043	0.055	0.007532
Ethiopia_Mezhenger	0.55	0.352	0.099	0.051	0.042	0.051	0.029092
Ethiopia_Mossiye	0.634	0.293	0.073	0.053	0.044	0.059	0.002278
Ethiopia_Murle	0.571	0.343	0.086	0.055	0.043	0.054	0.007039
Ethiopia_Mursi	0.586	0.349	0.065	0.059	0.045	0.057	0.001763
Ethiopia_Nao	0.664	0.271	0.065	0.053	0.042	0.062	0.000825
Ethiopia_Negede	0.703	0.243	0.054	0.061	0.045	0.067	7e-05
Ethiopia_Nuer	0.521	0.363	0.116	0.05	0.04	0.049	0.099167
Ethiopia_Nyangatom	0.587	0.334	0.079	0.055	0.044	0.055	0.003595
Ethiopia_Oromo	0.676	0.259	0.066	0.054	0.042	0.064	0.000442
Ethiopia_OtherGamo	0.663	0.272	0.066	0.051	0.042	0.061	0.001037
Ethiopia_Qimant	0.705	0.236	0.06	0.055	0.041	0.067	0.000178
Ethiopia_Shekacho	0.678	0.253	0.069	0.055	0.041	0.065	0.000355
Ethiopia_Shekecho	0.619	0.295	0.086	0.049	0.04	0.058	0.004965
Ethiopia_Sheko	0.613	0.308	0.079	0.049	0.043	0.056	0.005755
Ethiopia_Shinasha	0.665	0.256	0.079	0.051	0.039	0.062	0.000965
Ethiopia_Sidama	0.711	0.242	0.047	0.058	0.045	0.067	8.9e-05
Ethiopia_Somali	0.617	0.301	0.083	0.053	0.043	0.058	0.004362
Ethiopia_Suri	0.588	0.339	0.073	0.056	0.045	0.056	0.003821
Ethiopia_Tigraway	0.705	0.235	0.06	0.057	0.041	0.067	0.000158
Ethiopia_Tsemay	0.657	0.284	0.058	0.054	0.045	0.06	0.000899
Ethiopia_Wolayta	0.589	0.31	0.101	0.049	0.04	0.056	0.020036
Ethiopia_Wolayta_Cultivator	0.712	0.231	0.056	0.062	0.045	0.067	6.3e-05
Ethiopia_Wolayta_Potter	0.633	0.292	0.075	0.051	0.042	0.059	0.003177
Ethiopia_Wolayta_Smith	0.668	0.27	0.062	0.055	0.044	0.063	0.000674
Ethiopia_Wolayta_Tanner	0.591	0.313	0.096	0.048	0.04	0.055	0.014539
Ethiopia_Wolayta_Weaver	0.654	0.266	0.079	0.053	0.04	0.061	0.00129
Ethiopia_Yem	0.658	0.266	0.075	0.054	0.041	0.062	0.00081
Ethiopia_Zayse	0.609	0.311	0.081	0.049	0.042	0.056	0.008259
Ethiopia_Zilmamo	0.548	0.351	0.102	0.049	0.042	0.05	0.050472
Gambian	0.507	0.364	0.129	0.05	0.039	0.049	0.145822
Gana	0.514	0.359	0.126	0.05	0.04	0.05	0.120794
Gui	0.514	0.358	0.128	0.05	0.04	0.05	0.076044
Hadza	0.549	0.347	0.104	0.052	0.042	0.053	0.024091
Hadza1	0.51	0.359	0.131	0.048	0.039	0.049	0.162991
Haiom	0.53	0.352	0.118	0.051	0.041	0.051	0.059208
Himba	0.519	0.36	0.121	0.051	0.04	0.05	0.071486
Hoan	0.519	0.36	0.121	0.051	0.04	0.051	0.066846
Jew_Libyan	0.567	0.23	0.203	0.064	0.038	0.05	4.2e-05
Jew_Moroccan	0.568	0.225	0.207	0.064	0.035	0.05	5.2e-05
Jew_Tunisian	0.547	0.262	0.19	0.06	0.035	0.05	0.000698
Ju_hoan_North	0.515	0.361	0.124	0.051	0.04	0.05	0.063738
Ju_hoan_South	0.517	0.36	0.124	0.052	0.04	0.05	0.058294
Kenya_400BP	0.502	0.365	0.133	0.051	0.039	0.051	0.252777
Kenya_EarlyPastoralN	0.499	0.361	0.14	0.043	0.035	0.048	0.278281
Kenya_IA	0.503	0.365	0.132	0.049	0.039	0.049	0.147868
Kenya_Kakapel_LIA_use	0.476	0.379	0.145	0.047	0.037	0.048	0.112086
Kenya_Kakapel_LSA_Kansyore	0.491	0.366	0.144	0.05	0.038	0.049	0.266072
Kenya_LSA	0.486	0.362	0.152	0.049	0.038	0.047	0.185362
Kenya_Makwasingi_Swahili	0.524	0.355	0.122	0.051	0.04	0.051	0.055509
Kenya_Mtwapa_Swahili	0.513	0.361	0.126	0.052	0.04	0.05	0.058298
Kenya_Pastoral_IA	0.51	0.352	0.138	0.045	0.038	0.049	0.144527
Kenya_PastoralN_use	0.58	0.313	0.107	0.042	0.036	0.053	0.035914
Kgalagadi	0.508	0.363	0.129	0.049	0.04	0.049	0.121872
Khomani	0.527	0.356	0.118	0.053	0.04	0.052	0.034025
Khwe	0.514	0.361	0.125	0.05	0.04	0.05	0.0903
Kikuyu	0.586	0.329	0.085	0.053	0.043	0.056	0.00825
Kulubnarti_Nubian	0.591	0.295	0.114	0.049	0.036	0.056	0.016285
Libyan	0.676	0.194	0.129	0.074	0.041	0.067	4e-06
Luhya	0.557	0.35	0.092	0.055	0.043	0.054	0.010008
Luo	0.523	0.36	0.117	0.049	0.04	0.05	0.092516
Madagascar_North	0.531	0.363	0.106	0.054	0.041	0.053	0.007956
Madagascar_Southwest	0.531	0.368	0.101	0.055	0.041	0.053	0.007779
Malawi_Chewa	0.517	0.361	0.123	0.049	0.04	0.049	0.123636
Malawi_Forager_16000BP	0.512	0.359	0.129	0.052	0.04	0.051	0.089868
Malawi_Ngoni	0.529	0.36	0.111	0.053	0.041	0.052	0.021527
Malawi_Tumbuka	0.512	0.365	0.123	0.049	0.04	0.049	0.118738
Malawi_Yao	0.533	0.362	0.106	0.051	0.041	0.05	0.052481
Mandenka	0.521	0.364	0.115	0.051	0.04	0.05	0.077967
Masai	0.609	0.316	0.075	0.05	0.043	0.056	0.006827
Mbukushu	0.542	0.359	0.099	0.055	0.043	0.053	0.00613
Mbuti	0.488	0.368	0.144	0.049	0.038	0.047	0.243768
Mende	0.54	0.359	0.101	0.053	0.042	0.052	0.025786
Moroccan	0.602	0.241	0.157	0.059	0.031	0.057	0.000944
Morocco_Iberomaurusian	0.425	0.408	0.167	0.034	0.03	0.043	0.01749
Morocco_LN.SG	0.495	0.361	0.145	0.049	0.036	0.05	0.22106
Mozabite	0.593	0.238	0.169	0.06	0.03	0.055	0.000621
Nama	0.555	0.337	0.108	0.055	0.042	0.054	0.009604
Namibia_Bantu_Herero	0.525	0.362	0.113	0.053	0.041	0.051	0.045248
Naro	0.525	0.359	0.116	0.053	0.041	0.051	0.032063
Saharawi	0.547	0.309	0.144	0.049	0.029	0.053	0.064159
Sandawe	0.592	0.321	0.086	0.049	0.042	0.055	0.012483
Shua	0.526	0.357	0.116	0.051	0.04	0.051	0.059615
Somali	0.672	0.264	0.064	0.052	0.042	0.063	0.000601
South_Africa_1200BP.SG	0.515	0.356	0.129	0.051	0.039	0.051	0.183311
South_Africa_2000BP.SG	0.487	0.364	0.148	0.048	0.038	0.047	0.228226
Taa_East	0.526	0.358	0.116	0.053	0.041	0.051	0.029658
Taa_North	0.522	0.362	0.116	0.053	0.041	0.051	0.028569
Taa_West	0.52	0.362	0.118	0.053	0.04	0.051	0.026216
Tanzania_Gish	0.544	0.329	0.127	0.044	0.035	0.052	0.102762
Tanzania_Gish_forager	0.489	0.366	0.145	0.05	0.038	0.049	0.237075
Tanzania_Lindi_Swahili	0.49	0.361	0.149	0.049	0.038	0.048	0.227073
Tanzania_LSA_Kisese	0.491	0.359	0.149	0.05	0.038	0.048	0.220602
Tanzania_Pemba_1400BP_published	0.491	0.363	0.146	0.05	0.038	0.049	0.146679
Tanzania_Pemba_600BP_published	0.489	0.36	0.15	0.049	0.038	0.047	0.223174
Tanzania_Zanzibar_1300BP_all	0.488	0.362	0.151	0.048	0.038	0.047	0.202641
Tshwa	0.511	0.363	0.126	0.05	0.04	0.049	0.139894
Tunisian	0.583	0.246	0.171	0.06	0.033	0.054	0.000548
Wambo	0.51	0.365	0.125	0.05	0.039	0.049	0.129706
Xuun	0.537	0.356	0.108	0.055	0.042	0.053	0.017322
Yoruba	0.519	0.364	0.118	0.048	0.04	0.048	0.100203
Zambia_LSA	0.496	0.365	0.139	0.051	0.038	0.049	0.257753

## Sheet: SuppData8 (Outgroupf3)
Supplementary Data 8. Outgroup-f3 statistics with published populations in the HO dataset as Test.
Outgroup	Yemen_Soqotri	Test	f3	std err	Z	SNPs		Outgroup	Yemen_Soqotri	Test	f3	std err	Z	SNPs
Karitiana	Yemen_Soqotri	Abazin	0.305604	0.003585	85.249	411357		Mbuti	Yemen_Soqotri	Abazin	0.233866	0.001937	120.753	476608
Karitiana	Yemen_Soqotri	Abkhasian	0.318534	0.003707	85.924	412600		Mbuti	Yemen_Soqotri	Abkhasian	0.236293	0.001928	122.574	478223
Karitiana	Yemen_Soqotri	Achary	0.277902	0.003659	75.941	386066		Mbuti	Yemen_Soqotri	Achary	0.216524	0.001934	111.969	460692
Karitiana	Yemen_Soqotri	Adi_Dravida	0.272879	0.003377	80.799	412551		Mbuti	Yemen_Soqotri	Adi_Dravida	0.213456	0.001856	115.023	467790
Karitiana	Yemen_Soqotri	Adiyan	0.26792	0.003486	76.862	363995		Mbuti	Yemen_Soqotri	Adiyan	0.209487	0.001979	105.882	426141
Karitiana	Yemen_Soqotri	Adygei	0.311308	0.003652	85.233	431715		Mbuti	Yemen_Soqotri	Adygei	0.235005	0.00189	124.322	489093
Karitiana	Yemen_Soqotri	Agamudayar	0.272702	0.003815	71.474	368424		Mbuti	Yemen_Soqotri	Agamudayar	0.2137	0.002131	100.286	442677
Karitiana	Yemen_Soqotri	Agarwal	0.281122	0.003385	83.048	428202		Mbuti	Yemen_Soqotri	Agarwal	0.219739	0.001849	118.866	475485
Karitiana	Yemen_Soqotri	Albanian	0.321411	0.003795	84.695	407470		Mbuti	Yemen_Soqotri	Albanian	0.238497	0.001963	121.476	475631
Karitiana	Yemen_Soqotri	Aleut	0.242853	0.003047	79.696	429261		Mbuti	Yemen_Soqotri	Aleut	0.224198	0.001893	118.407	489794
Karitiana	Yemen_Soqotri	Algerian	0.325341	0.003719	87.471	427320		Mbuti	Yemen_Soqotri	Algerian	0.20641	0.001882	109.657	477851
Karitiana	Yemen_Soqotri	Altaian	0.230405	0.002996	76.915	429592		Mbuti	Yemen_Soqotri	Altaian	0.213838	0.001934	110.571	490691
Karitiana	Yemen_Soqotri	Altaian_Chelkan	0.244395	0.003193	76.551	409328		Mbuti	Yemen_Soqotri	Altaian_Chelkan	0.218314	0.001923	113.553	478021
Karitiana	Yemen_Soqotri	Ami	0.212214	0.002987	71.04	405477		Mbuti	Yemen_Soqotri	Ami	0.20497	0.001957	104.725	478479
Karitiana	Yemen_Soqotri	Ansari	0.279611	0.003516	79.535	401420		Mbuti	Yemen_Soqotri	Ansari	0.219023	0.00191	114.691	469043
Karitiana	Yemen_Soqotri	Armenian	0.32587	0.003778	86.261	416990		Mbuti	Yemen_Soqotri	Armenian	0.238157	0.001924	123.814	479939
Karitiana	Yemen_Soqotri	Armenian_Hemsheni	0.323222	0.003737	86.502	410096		Mbuti	Yemen_Soqotri	Armenian_Hemsheni	0.237719	0.001953	121.708	474498
Karitiana	Yemen_Soqotri	Arunthathiyar1	0.271549	0.00331	82.037	419586		Mbuti	Yemen_Soqotri	Arunthathiyar1	0.213962	0.001835	116.594	480107
Karitiana	Yemen_Soqotri	Arunthathiyar2	0.277217	0.003493	79.363	402126		Mbuti	Yemen_Soqotri	Arunthathiyar2	0.216463	0.001928	112.254	471423
Karitiana	Yemen_Soqotri	Assyrian	0.326854	0.003739	87.413	442826		Mbuti	Yemen_Soqotri	Assyrian	0.237771	0.001884	126.224	492610
Karitiana	Yemen_Soqotri	Asur	0.255469	0.003248	78.646	414275		Mbuti	Yemen_Soqotri	Asur	0.207508	0.001855	111.837	476993
Karitiana	Yemen_Soqotri	Ata	0.247732	0.003503	70.715	405600		Mbuti	Yemen_Soqotri	Ata	0.196605	0.001917	102.573	475867
Karitiana	Yemen_Soqotri	Atayal	0.213587	0.003053	69.949	400909		Mbuti	Yemen_Soqotri	Atayal	0.205641	0.001976	104.051	475752
Karitiana	Yemen_Soqotri	Australian	0.256558	0.003622	70.824	396489		Mbuti	Yemen_Soqotri	Australian	0.197499	0.002043	96.661	470377
Karitiana	Yemen_Soqotri	Avar	0.307383	0.003668	83.806	409174		Mbuti	Yemen_Soqotri	Avar	0.23473	0.001952	120.274	475031
Karitiana	Yemen_Soqotri	Azeri	0.313561	0.003613	86.792	425339		Mbuti	Yemen_Soqotri	Azeri	0.233803	0.001887	123.88	482856
Karitiana	Yemen_Soqotri	Backward_Caste	0.283588	0.003516	80.647	401072		Mbuti	Yemen_Soqotri	Backward_Caste	0.221604	0.00192	115.427	468892
Karitiana	Yemen_Soqotri	Bahun	0.270188	0.003423	78.938	401317		Mbuti	Yemen_Soqotri	Bahun	0.218635	0.001973	110.799	473211
Karitiana	Yemen_Soqotri	Baiga	0.254018	0.003389	74.962	391608		Mbuti	Yemen_Soqotri	Baiga	0.207487	0.001948	106.537	464405
Karitiana	Yemen_Soqotri	Baining_Malasait	0.253162	0.003644	69.468	395683		Mbuti	Yemen_Soqotri	Baining_Malasait	0.19821	0.002042	97.056	468402
Karitiana	Yemen_Soqotri	Baining_Marabu	0.253924	0.003641	69.74	403176		Mbuti	Yemen_Soqotri	Baining_Marabu	0.197073	0.001939	101.66	474484
Karitiana	Yemen_Soqotri	Baiswar	0.277071	0.003464	79.996	399493		Mbuti	Yemen_Soqotri	Baiswar	0.217793	0.001946	111.941	468054
Karitiana	Yemen_Soqotri	Bajo	0.219438	0.003064	71.627	406336		Mbuti	Yemen_Soqotri	Bajo	0.202931	0.001936	104.836	475833
Karitiana	Yemen_Soqotri	Balkar	0.308893	0.00363	85.085	416240		Mbuti	Yemen_Soqotri	Balkar	0.234222	0.001933	121.168	481125
Karitiana	Yemen_Soqotri	Balochi	0.302424	0.003555	85.058	431961		Mbuti	Yemen_Soqotri	Balochi	0.227195	0.001879	120.93	487251
Karitiana	Yemen_Soqotri	Baniya_Haryana	0.286281	0.003494	81.941	401015		Mbuti	Yemen_Soqotri	Baniya_Haryana	0.221534	0.001882	117.74	468779
Karitiana	Yemen_Soqotri	Baniya_UP	0.280041	0.003447	81.252	406392		Mbuti	Yemen_Soqotri	Baniya_UP	0.218765	0.001875	116.688	473660
Karitiana	Yemen_Soqotri	BantuKenya	0.302815	0.003649	82.989	461433		Mbuti	Yemen_Soqotri	BantuKenya	0.084653	0.001257	67.356	482002
Karitiana	Yemen_Soqotri	BantuSA	0.302339	0.003677	82.231	466002		Mbuti	Yemen_Soqotri	BantuSA	0.071052	0.001142	62.21	485619
Karitiana	Yemen_Soqotri	BantuSA_Ovambo	0.300597	0.003802	79.058	400269		Mbuti	Yemen_Soqotri	BantuSA_Ovambo	0.079203	0.001565	50.616	456570
Karitiana	Yemen_Soqotri	Barela	0.270197	0.003508	77.031	389443		Mbuti	Yemen_Soqotri	Barela	0.214952	0.00196	109.652	462757
Karitiana	Yemen_Soqotri	Barito	0.221343	0.003049	72.591	409178		Mbuti	Yemen_Soqotri	Barito	0.204351	0.00195	104.8	479649
Karitiana	Yemen_Soqotri	Bashkir	0.272705	0.003311	82.353	443267		Mbuti	Yemen_Soqotri	Bashkir	0.225885	0.001892	119.405	494518
Karitiana	Yemen_Soqotri	Basque	0.319902	0.003735	85.655	428270		Mbuti	Yemen_Soqotri	Basque	0.239508	0.00194	123.448	486525
Karitiana	Yemen_Soqotri	Batudi	0.253934	0.003299	76.966	397410		Mbuti	Yemen_Soqotri	Batudi	0.208381	0.001878	110.946	460560
Karitiana	Yemen_Soqotri	BEB	0.271789	0.00332	81.853	412877		Mbuti	Yemen_Soqotri	BEB	0.216384	0.001857	116.534	479530
Karitiana	Yemen_Soqotri	BedouinA	0.329692	0.00376	87.678	456689		Mbuti	Yemen_Soqotri	BedouinA	0.224666	0.001831	122.697	492550
Karitiana	Yemen_Soqotri	BedouinB	0.339597	0.003804	89.27	432516		Mbuti	Yemen_Soqotri	BedouinB	0.234902	0.001881	124.862	482766
Karitiana	Yemen_Soqotri	Belarusian	0.308057	0.003655	84.289	415146		Mbuti	Yemen_Soqotri	Belarusian	0.235871	0.001933	122.05	480489
Karitiana	Yemen_Soqotri	Bene_Ephraim	0.272243	0.003502	77.735	392362		Mbuti	Yemen_Soqotri	Bene_Ephraim	0.213398	0.001953	109.251	464074
Karitiana	Yemen_Soqotri	Besermyan	0.280353	0.003453	81.2	404964		Mbuti	Yemen_Soqotri	Besermyan	0.228659	0.001965	116.359	474318
Karitiana	Yemen_Soqotri	Bestha	0.277677	0.003486	79.658	399516		Mbuti	Yemen_Soqotri	Bestha	0.216535	0.001914	113.146	467933
Karitiana	Yemen_Soqotri	Bharia	0.255094	0.003206	79.562	409736		Mbuti	Yemen_Soqotri	Bharia	0.208603	0.001874	111.29	476197
Karitiana	Yemen_Soqotri	Bhil	0.273739	0.003447	79.418	408831		Mbuti	Yemen_Soqotri	Bhil	0.215564	0.001853	116.326	472883
Karitiana	Yemen_Soqotri	Bhilala	0.275358	0.003592	76.658	392432		Mbuti	Yemen_Soqotri	Bhilala	0.214551	0.001939	110.656	463968
Karitiana	Yemen_Soqotri	Bhumihar_Bihar	0.285817	0.003502	81.607	409403		Mbuti	Yemen_Soqotri	Bhumihar_Bihar	0.222995	0.001876	118.871	475357
Karitiana	Yemen_Soqotri	Bhumihar_UP	0.283478	0.003452	82.113	414151		Mbuti	Yemen_Soqotri	Bhumihar_UP	0.22197	0.001868	118.855	477870
Karitiana	Yemen_Soqotri	Bhumij_Jharkhand	0.256879	0.003325	77.258	396450		Mbuti	Yemen_Soqotri	Bhumij_Jharkhand	0.208801	0.00189	110.474	466878
Karitiana	Yemen_Soqotri	Bhumij_Orissa	0.254051	0.003275	77.576	409911		Mbuti	Yemen_Soqotri	Bhumij_Orissa	0.20802	0.001862	111.741	476291
Karitiana	Yemen_Soqotri	Bhunjiya	0.255689	0.003307	77.324	399304		Mbuti	Yemen_Soqotri	Bhunjiya	0.207503	0.001857	111.756	468503
Karitiana	Yemen_Soqotri	Biaka	0.300191	0.00363	82.694	494068		Mbuti	Yemen_Soqotri	Biaka	0.050159	0.000933	53.773	497020
Karitiana	Yemen_Soqotri	Bink	0.269252	0.003402	79.142	393401		Mbuti	Yemen_Soqotri	Bink	0.217806	0.001922	113.334	465243
Karitiana	Yemen_Soqotri	Birhor	0.257595	0.003362	76.625	396352		Mbuti	Yemen_Soqotri	Birhor	0.208651	0.001907	109.43	466602
Karitiana	Yemen_Soqotri	Bonan	0.218716	0.003004	72.805	412113		Mbuti	Yemen_Soqotri	Bonan	0.207588	0.001953	106.271	481423
Karitiana	Yemen_Soqotri	Bondo	0.246853	0.003388	72.867	386108		Mbuti	Yemen_Soqotri	Bondo	0.206985	0.001944	106.453	461334
Karitiana	Yemen_Soqotri	Botswana_Bantu_Tswana	0.303492	0.003677	82.529	467122		Mbuti	Yemen_Soqotri	Botswana_Bantu_Tswana	0.070517	0.001177	59.936	486455
Karitiana	Yemen_Soqotri	BoY	0.213742	0.003033	70.48	405887		Mbuti	Yemen_Soqotri	BoY	0.204214	0.001969	103.69	476695
Karitiana	Yemen_Soqotri	Brahmin_Bhatt	0.282487	0.003501	80.695	399910		Mbuti	Yemen_Soqotri	Brahmin_Bhatt	0.221009	0.001919	115.158	470237
Karitiana	Yemen_Soqotri	Brahmin_Catholic	0.281748	0.003388	83.159	412613		Mbuti	Yemen_Soqotri	Brahmin_Catholic	0.219684	0.001852	118.635	467513
Karitiana	Yemen_Soqotri	Brahmin_Catholic_Goa	0.283052	0.003507	80.714	398756		Mbuti	Yemen_Soqotri	Brahmin_Catholic_Goa	0.219797	0.001862	118.051	469532
Karitiana	Yemen_Soqotri	Brahmin_Catholic_Kumta	0.282473	0.003567	79.192	396792		Mbuti	Yemen_Soqotri	Brahmin_Catholic_Kumta	0.219455	0.00191	114.899	466345
Karitiana	Yemen_Soqotri	Brahmin_Catholic_Mangalore	0.281513	0.003523	79.908	396773		Mbuti	Yemen_Soqotri	Brahmin_Catholic_Mangalore	0.218531	0.00189	115.633	466481
Karitiana	Yemen_Soqotri	Brahmin_Haryana	0.285637	0.003635	78.576	385638		Mbuti	Yemen_Soqotri	Brahmin_Haryana	0.222837	0.001981	112.471	460534
Karitiana	Yemen_Soqotri	Brahmin_Karnataka	0.285805	0.003537	80.805	396444		Mbuti	Yemen_Soqotri	Brahmin_Karnataka	0.221514	0.001889	117.283	466346
Karitiana	Yemen_Soqotri	Brahmin_Nepal	0.284322	0.003512	80.953	395748		Mbuti	Yemen_Soqotri	Brahmin_Nepal	0.223654	0.001942	115.167	466134
Karitiana	Yemen_Soqotri	Brahmin_Tiwari	0.284188	0.003418	83.145	427742		Mbuti	Yemen_Soqotri	Brahmin_Tiwari	0.222359	0.001857	119.742	486769
Karitiana	Yemen_Soqotri	Brahmin_UP	0.283566	0.003478	81.522	405859		Mbuti	Yemen_Soqotri	Brahmin_UP	0.222576	0.001868	119.165	471515
Karitiana	Yemen_Soqotri	Brahmin_Uttrakhand	0.282546	0.003432	82.337	404973		Mbuti	Yemen_Soqotri	Brahmin_Uttrakhand	0.221211	0.001899	116.512	471314
Karitiana	Yemen_Soqotri	Brahmin_Vaidik	0.283635	0.003405	83.303	420157		Mbuti	Yemen_Soqotri	Brahmin_Vaidik	0.220558	0.001845	119.527	471112
Karitiana	Yemen_Soqotri	Brahui	0.302268	0.003566	84.756	432564		Mbuti	Yemen_Soqotri	Brahui	0.226594	0.001898	119.357	487240
Karitiana	Yemen_Soqotri	Budagajangam	0.278213	0.003486	79.806	393456		Mbuti	Yemen_Soqotri	Budagajangam	0.216534	0.001934	111.946	464464
Karitiana	Yemen_Soqotri	Buka	0.241383	0.003325	72.588	410984		Mbuti	Yemen_Soqotri	Buka	0.198683	0.001868	106.353	479717
Karitiana	Yemen_Soqotri	Bulgarian	0.318363	0.003693	86.206	416684		Mbuti	Yemen_Soqotri	Bulgarian	0.237796	0.001929	123.298	480637
Karitiana	Yemen_Soqotri	Burmese	0.225615	0.002962	76.161	413528		Mbuti	Yemen_Soqotri	Burmese	0.206288	0.001874	110.058	480059
Karitiana	Yemen_Soqotri	Burusho	0.282547	0.003359	84.111	431353		Mbuti	Yemen_Soqotri	Burusho	0.223304	0.001841	121.279	488915
Karitiana	Yemen_Soqotri	Buryat	0.218871	0.002919	74.986	431925		Mbuti	Yemen_Soqotri	Buryat	0.210105	0.001919	109.504	489426
Karitiana	Yemen_Soqotri	Cambodian	0.225399	0.003099	72.742	411199		Mbuti	Yemen_Soqotri	Cambodian	0.205366	0.001934	106.178	480464
Karitiana	Yemen_Soqotri	Cameroon_Aghem	0.303378	0.003629	83.596	497555		Mbuti	Yemen_Soqotri	Cameroon_Aghem	0.080086	0.001143	70.045	501803
Karitiana	Yemen_Soqotri	Cameroon_Bafut	0.303154	0.003646	83.139	475183		Mbuti	Yemen_Soqotri	Cameroon_Bafut	0.080472	0.001201	67.019	485346
Karitiana	Yemen_Soqotri	Cameroon_Bakoko	0.299708	0.003882	77.197	400801		Mbuti	Yemen_Soqotri	Cameroon_Bakoko	0.079862	0.001518	52.603	455766
Karitiana	Yemen_Soqotri	Cameroon_Bangwa	0.302786	0.003746	80.822	422169		Mbuti	Yemen_Soqotri	Cameroon_Bangwa	0.081298	0.001369	59.389	463098
Karitiana	Yemen_Soqotri	Cameroon_Mbo	0.302903	0.003665	82.642	491457		Mbuti	Yemen_Soqotri	Cameroon_Mbo	0.079862	0.001151	69.414	494884
Karitiana	Yemen_Soqotri	Chakehshanega	0.21114	0.00309	68.327	388172		Mbuti	Yemen_Soqotri	Chakehshanega	0.204932	0.00203	100.95	464775
Karitiana	Yemen_Soqotri	Chakkiliyan	0.272381	0.003368	80.872	429339		Mbuti	Yemen_Soqotri	Chakkiliyan	0.213866	0.001832	116.748	485023
Karitiana	Yemen_Soqotri	Cham	0.227104	0.003074	73.874	413772		Mbuti	Yemen_Soqotri	Cham	0.205981	0.001909	107.881	480021
Karitiana	Yemen_Soqotri	Chamada	0.276497	0.00357	77.448	392262		Mbuti	Yemen_Soqotri	Chamada	0.215686	0.001867	115.496	463767
Karitiana	Yemen_Soqotri	Chamar_Haryana	0.282145	0.003577	78.876	397089		Mbuti	Yemen_Soqotri	Chamar_Haryana	0.219876	0.001914	114.896	466661
Karitiana	Yemen_Soqotri	Chamar_UP	0.27722	0.003656	75.835	386569		Mbuti	Yemen_Soqotri	Chamar_UP	0.217791	0.001952	111.545	460879
Karitiana	Yemen_Soqotri	Changpa	0.270987	0.003669	73.86	385560		Mbuti	Yemen_Soqotri	Changpa	0.215531	0.002021	106.624	460254
Karitiana	Yemen_Soqotri	Chaudhary	0.275237	0.003456	79.641	397798		Mbuti	Yemen_Soqotri	Chaudhary	0.215403	0.001921	112.125	466993
Karitiana	Yemen_Soqotri	Chauhan	0.267119	0.003368	79.302	397496		Mbuti	Yemen_Soqotri	Chauhan	0.212838	0.001899	112.078	467058
Karitiana	Yemen_Soqotri	Chaurasia	0.279447	0.003436	81.339	381075		Mbuti	Yemen_Soqotri	Chaurasia	0.219524	0.001877	116.955	435650
Karitiana	Yemen_Soqotri	Chechen	0.311067	0.003714	83.747	414281		Mbuti	Yemen_Soqotri	Chechen	0.235914	0.00192	122.877	479592
Karitiana	Yemen_Soqotri	China_Lahu	0.214746	0.003028	70.927	405418		Mbuti	Yemen_Soqotri	China_Lahu	0.204709	0.001973	103.774	478308
Karitiana	Yemen_Soqotri	Chipi	0.268002	0.003423	78.301	397619		Mbuti	Yemen_Soqotri	Chipi	0.213474	0.001866	114.418	467640
Karitiana	Yemen_Soqotri	Choiseul	0.240859	0.003292	73.156	408481		Mbuti	Yemen_Soqotri	Choiseul	0.199164	0.001877	106.089	478772
Karitiana	Yemen_Soqotri	Chukchi	0.18264	0.002791	65.444	404369		Mbuti	Yemen_Soqotri	Chukchi	0.208734	0.001967	106.114	479643
Karitiana	Yemen_Soqotri	Chukchi1	0.183343	0.003086	59.412	386676		Mbuti	Yemen_Soqotri	Chukchi1	0.208033	0.002058	101.107	468946
Karitiana	Yemen_Soqotri	Chuvash	0.282042	0.003433	82.163	423423		Mbuti	Yemen_Soqotri	Chuvash	0.228826	0.001931	118.514	486090
Karitiana	Yemen_Soqotri	Circassian	0.308904	0.003604	85.705	413476		Mbuti	Yemen_Soqotri	Circassian	0.234156	0.001919	122.024	477530
Karitiana	Yemen_Soqotri	CoLao	0.215041	0.003047	70.581	404534		Mbuti	Yemen_Soqotri	CoLao	0.206613	0.002007	102.943	476124
Karitiana	Yemen_Soqotri	Cong	0.215392	0.003064	70.297	410062		Mbuti	Yemen_Soqotri	Cong	0.204298	0.001958	104.336	478879
Karitiana	Yemen_Soqotri	Coorghi	0.282438	0.003527	80.083	401025		Mbuti	Yemen_Soqotri	Coorghi	0.219047	0.001895	115.563	468543
Karitiana	Yemen_Soqotri	Croatian	0.315181	0.003677	85.72	415738		Mbuti	Yemen_Soqotri	Croatian	0.237702	0.001948	122.034	480499
Karitiana	Yemen_Soqotri	Cypriot	0.329312	0.003811	86.417	413814		Mbuti	Yemen_Soqotri	Cypriot	0.238699	0.001953	122.22	477531
Karitiana	Yemen_Soqotri	Czech	0.312077	0.003631	85.953	415595		Mbuti	Yemen_Soqotri	Czech	0.237425	0.001951	121.695	480565
Karitiana	Yemen_Soqotri	Dai	0.214637	0.003035	70.723	409819		Mbuti	Yemen_Soqotri	Dai	0.204853	0.001972	103.875	480432
Karitiana	Yemen_Soqotri	Damara	0.30279	0.003625	83.517	482266		Mbuti	Yemen_Soqotri	Damara	0.07793	0.001122	69.478	492924
Karitiana	Yemen_Soqotri	Dao	0.213405	0.003007	70.974	409768		Mbuti	Yemen_Soqotri	Dao	0.205079	0.001969	104.142	478684
Karitiana	Yemen_Soqotri	Darginian	0.307071	0.003623	84.75	408047		Mbuti	Yemen_Soqotri	Darginian	0.234423	0.00194	120.842	474498
Karitiana	Yemen_Soqotri	Datog	0.315843	0.003694	85.495	427785		Mbuti	Yemen_Soqotri	Datog	0.134518	0.001562	86.107	471612
Karitiana	Yemen_Soqotri	Daur	0.210742	0.002993	70.415	408912		Mbuti	Yemen_Soqotri	Daur	0.206745	0.001974	104.746	480407
Karitiana	Yemen_Soqotri	Dawoodi	0.284756	0.003673	77.521	385768		Mbuti	Yemen_Soqotri	Dawoodi	0.219107	0.001976	110.886	460360
Karitiana	Yemen_Soqotri	Devendrakulathan	0.271126	0.00355	76.38	382497		Mbuti	Yemen_Soqotri	Devendrakulathan	0.213926	0.001974	108.377	451753
Karitiana	Yemen_Soqotri	Dharikhar	0.273689	0.003541	77.288	390827		Mbuti	Yemen_Soqotri	Dharikhar	0.215582	0.001938	111.256	463335
Karitiana	Yemen_Soqotri	Dhobi	0.276833	0.003368	82.194	407873		Mbuti	Yemen_Soqotri	Dhobi	0.217566	0.001858	117.12	472980
Karitiana	Yemen_Soqotri	Dhokkali	0.277844	0.003644	76.24	385808		Mbuti	Yemen_Soqotri	Dhokkali	0.216489	0.001956	110.658	460366
Karitiana	Yemen_Soqotri	Didayi	0.250998	0.003454	72.671	392248		Mbuti	Yemen_Soqotri	Didayi	0.20732	0.001909	108.616	464785
Karitiana	Yemen_Soqotri	Dinka	0.302368	0.003654	82.752	459845		Mbuti	Yemen_Soqotri	Dinka	0.091022	0.001243	73.225	481219
Karitiana	Yemen_Soqotri	Dogra	0.287573	0.003482	82.592	402491		Mbuti	Yemen_Soqotri	Dogra	0.223702	0.001922	116.41	469561
Karitiana	Yemen_Soqotri	Dolgan	0.218855	0.003086	70.921	397717		Mbuti	Yemen_Soqotri	Dolgan	0.209697	0.001957	107.151	474374
Karitiana	Yemen_Soqotri	Dong	0.212438	0.002983	71.207	417960		Mbuti	Yemen_Soqotri	Dong	0.20469	0.001949	105.002	484390
Karitiana	Yemen_Soqotri	Dongxiang	0.222542	0.00301	73.936	407698		Mbuti	Yemen_Soqotri	Dongxiang	0.209453	0.001952	107.31	478711
Karitiana	Yemen_Soqotri	Druze	0.329446	0.003753	87.771	442289		Mbuti	Yemen_Soqotri	Druze	0.236183	0.001891	124.91	490133
Karitiana	Yemen_Soqotri	Dudhekula	0.277156	0.003464	79.999	388877		Mbuti	Yemen_Soqotri	Dudhekula	0.218304	0.00192	113.692	455255
Karitiana	Yemen_Soqotri	Dungan	0.222755	0.002993	74.416	415683		Mbuti	Yemen_Soqotri	Dungan	0.208944	0.001944	107.462	481548
Karitiana	Yemen_Soqotri	Dushadh	0.276326	0.003521	78.487	400297		Mbuti	Yemen_Soqotri	Dushadh	0.218787	0.001919	114.004	468381
Karitiana	Yemen_Soqotri	Dusun	0.217952	0.00305	71.459	406502		Mbuti	Yemen_Soqotri	Dusun	0.20469	0.001983	103.217	476686
Karitiana	Yemen_Soqotri	Ede	0.227622	0.003093	73.587	412393		Mbuti	Yemen_Soqotri	Ede	0.204902	0.001917	106.899	479015
Karitiana	Yemen_Soqotri	Ediga	0.279764	0.003525	79.372	365610		Mbuti	Yemen_Soqotri	Ediga	0.217614	0.001914	113.667	427024
Karitiana	Yemen_Soqotri	Egyptian	0.331377	0.003775	87.776	456034		Mbuti	Yemen_Soqotri	Egyptian	0.218244	0.001813	120.406	491170
Karitiana	Yemen_Soqotri	Emirati	0.321113	0.003712	86.501	425417		Mbuti	Yemen_Soqotri	Emirati	0.22701	0.001872	121.235	479102
Karitiana	Yemen_Soqotri	Enets	0.222139	0.003257	68.212	390095		Mbuti	Yemen_Soqotri	Enets	0.212683	0.001978	107.549	467892
Karitiana	Yemen_Soqotri	English	0.314518	0.0037	85.012	415184		Mbuti	Yemen_Soqotri	English	0.237547	0.001947	122.016	480404
Karitiana	Yemen_Soqotri	Eritrea	0.329458	0.003904	84.39	403154		Mbuti	Yemen_Soqotri	Eritrea	0.179686	0.001798	99.938	453746
Karitiana	Yemen_Soqotri	Esan	0.303076	0.003631	83.478	470951		Mbuti	Yemen_Soqotri	Esan	0.082548	0.001249	66.067	486865
Karitiana	Yemen_Soqotri	Eskimo_ChaplinSireniki	0.173915	0.002773	62.726	395761		Mbuti	Yemen_Soqotri	Eskimo_ChaplinSireniki	0.209137	0.00197	106.141	475479
Karitiana	Yemen_Soqotri	Eskimo_Naukan	0.169625	0.002796	60.665	396966		Mbuti	Yemen_Soqotri	Eskimo_Naukan	0.208586	0.001992	104.715	476133
Karitiana	Yemen_Soqotri	Eskimo_Sireniki	0.174671	0.003482	50.161	378628		Mbuti	Yemen_Soqotri	Eskimo_Sireniki	0.207811	0.002142	97.021	463106
Karitiana	Yemen_Soqotri	Estonian	0.305451	0.003657	83.528	414153		Mbuti	Yemen_Soqotri	Estonian	0.235589	0.001949	120.859	480059
Karitiana	Yemen_Soqotri	Ethiopia_Afar	0.326074	0.003758	86.775	451087		Mbuti	Yemen_Soqotri	Ethiopia_Afar	0.173011	0.001585	109.123	481751
Karitiana	Yemen_Soqotri	Ethiopia_Agaw	0.326612	0.00378	86.402	484503		Mbuti	Yemen_Soqotri	Ethiopia_Agaw	0.173636	0.001547	112.209	500459
Karitiana	Yemen_Soqotri	Ethiopia_Alae	0.31499	0.003704	85.043	492357		Mbuti	Yemen_Soqotri	Ethiopia_Alae	0.130145	0.001307	99.613	502111
Karitiana	Yemen_Soqotri	Ethiopia_Amhara	0.326542	0.003743	87.242	483145		Mbuti	Yemen_Soqotri	Ethiopia_Amhara	0.175068	0.001557	112.405	499787
Karitiana	Yemen_Soqotri	Ethiopia_Anuak	0.303286	0.003657	82.923	467147		Mbuti	Yemen_Soqotri	Ethiopia_Anuak	0.090022	0.001227	73.387	483824
Karitiana	Yemen_Soqotri	Ethiopia_Arbore	0.316335	0.003702	85.456	472463		Mbuti	Yemen_Soqotri	Ethiopia_Arbore	0.134723	0.001373	98.139	489643
Karitiana	Yemen_Soqotri	Ethiopia_Ari_Cultivator	0.312215	0.003694	84.517	468831		Mbuti	Yemen_Soqotri	Ethiopia_Ari_Cultivator	0.12361	0.001321	93.601	488008
Karitiana	Yemen_Soqotri	Ethiopia_Ari_Potter	0.311292	0.003681	84.562	473957		Mbuti	Yemen_Soqotri	Ethiopia_Ari_Potter	0.122795	0.001349	91.037	492448
Karitiana	Yemen_Soqotri	Ethiopia_Ari_Smith	0.311681	0.003702	84.192	463094		Mbuti	Yemen_Soqotri	Ethiopia_Ari_Smith	0.122477	0.001349	90.794	486659
Karitiana	Yemen_Soqotri	Ethiopia_Bana	0.313392	0.003695	84.812	488731		Mbuti	Yemen_Soqotri	Ethiopia_Bana	0.127204	0.001317	96.553	500781
Karitiana	Yemen_Soqotri	Ethiopia_Basket	0.316172	0.003692	85.639	472059		Mbuti	Yemen_Soqotri	Ethiopia_Basket	0.136547	0.00139	98.236	491881
Karitiana	Yemen_Soqotri	Ethiopia_Bench	0.313899	0.003683	85.238	467554		Mbuti	Yemen_Soqotri	Ethiopia_Bench	0.130984	0.001395	93.883	489209
Karitiana	Yemen_Soqotri	Ethiopia_Berta	0.31453	0.00367	85.698	468564		Mbuti	Yemen_Soqotri	Ethiopia_Berta	0.133857	0.001435	93.309	487404
Karitiana	Yemen_Soqotri	Ethiopia_BetaIsrael	0.32678	0.003789	86.25	462302		Mbuti	Yemen_Soqotri	Ethiopia_BetaIsrael	0.172195	0.001579	109.067	488941
Karitiana	Yemen_Soqotri	Ethiopia_Bodi	0.305074	0.003662	83.314	471515		Mbuti	Yemen_Soqotri	Ethiopia_Bodi	0.099818	0.001225	81.457	485877
Karitiana	Yemen_Soqotri	Ethiopia_Burji	0.315517	0.003715	84.928	484268		Mbuti	Yemen_Soqotri	Ethiopia_Burji	0.134357	0.001374	97.811	498647
Karitiana	Yemen_Soqotri	Ethiopia_Chabu	0.303478	0.003672	82.638	460069		Mbuti	Yemen_Soqotri	Ethiopia_Chabu	0.095603	0.001256	76.106	482157
Karitiana	Yemen_Soqotri	Ethiopia_Chara	0.313946	0.003685	85.205	474458		Mbuti	Yemen_Soqotri	Ethiopia_Chara	0.128831	0.001327	97.098	491521
Karitiana	Yemen_Soqotri	Ethiopia_Dasenech	0.313525	0.003726	84.156	479157		Mbuti	Yemen_Soqotri	Ethiopia_Dasenech	0.124211	0.00136	91.342	493391
Karitiana	Yemen_Soqotri	Ethiopia_Dawuro	0.320145	0.003739	85.629	471587		Mbuti	Yemen_Soqotri	Ethiopia_Dawuro	0.150946	0.001443	104.621	492442
Karitiana	Yemen_Soqotri	Ethiopia_Dhime	0.312132	0.003681	84.79	482052		Mbuti	Yemen_Soqotri	Ethiopia_Dhime	0.123297	0.001323	93.187	497070
Karitiana	Yemen_Soqotri	Ethiopia_Dirasha	0.314426	0.003704	84.886	472870		Mbuti	Yemen_Soqotri	Ethiopia_Dirasha	0.131091	0.00135	97.116	491892
Karitiana	Yemen_Soqotri	Ethiopia_Dizi	0.314389	0.003745	83.95	471909		Mbuti	Yemen_Soqotri	Ethiopia_Dizi	0.128975	0.001379	93.522	491392
Karitiana	Yemen_Soqotri	Ethiopia_Dorze	0.317421	0.003725	85.212	470062		Mbuti	Yemen_Soqotri	Ethiopia_Dorze	0.140868	0.001434	98.266	489712
Karitiana	Yemen_Soqotri	Ethiopia_Gedeo	0.315246	0.003691	85.41	479807		Mbuti	Yemen_Soqotri	Ethiopia_Gedeo	0.132561	0.001353	97.944	494523
Karitiana	Yemen_Soqotri	Ethiopia_GentaGamo	0.316757	0.003658	86.581	473496		Mbuti	Yemen_Soqotri	Ethiopia_GentaGamo	0.139854	0.001389	100.653	492953
Karitiana	Yemen_Soqotri	Ethiopia_Gidicho	0.316672	0.003718	85.178	461532		Mbuti	Yemen_Soqotri	Ethiopia_Gidicho	0.136122	0.001412	96.399	484562
Karitiana	Yemen_Soqotri	Ethiopia_Gofa	0.318105	0.00368	86.443	473816		Mbuti	Yemen_Soqotri	Ethiopia_Gofa	0.144122	0.00141	102.179	493355
Karitiana	Yemen_Soqotri	Ethiopia_Gumuz	0.305455	0.003752	81.414	414725		Mbuti	Yemen_Soqotri	Ethiopia_Gumuz	0.098426	0.001454	67.713	462738
Karitiana	Yemen_Soqotri	Ethiopia_Gurage	0.325255	0.003752	86.697	465553		Mbuti	Yemen_Soqotri	Ethiopia_Gurage	0.170358	0.001542	110.457	488621
Karitiana	Yemen_Soqotri	Ethiopia_Hadiya	0.324511	0.003747	86.594	466529		Mbuti	Yemen_Soqotri	Ethiopia_Hadiya	0.161084	0.001505	107.001	488384
Karitiana	Yemen_Soqotri	Ethiopia_Halaba	0.324363	0.003744	86.635	464961		Mbuti	Yemen_Soqotri	Ethiopia_Halaba	0.1647	0.001548	106.428	488025
Karitiana	Yemen_Soqotri	Ethiopia_Hamar	0.313965	0.003688	85.137	471173		Mbuti	Yemen_Soqotri	Ethiopia_Hamar	0.128548	0.001364	94.251	488587
Karitiana	Yemen_Soqotri	Ethiopia_Honsita	0.313975	0.00369	85.098	477941		Mbuti	Yemen_Soqotri	Ethiopia_Honsita	0.130206	0.001356	95.993	494497
Karitiana	Yemen_Soqotri	Ethiopia_Kafacho	0.323337	0.00374	86.465	469479		Mbuti	Yemen_Soqotri	Ethiopia_Kafacho	0.163316	0.001503	108.664	491799
Karitiana	Yemen_Soqotri	Ethiopia_Karo	0.309003	0.003669	84.21	475525		Mbuti	Yemen_Soqotri	Ethiopia_Karo	0.109264	0.001281	85.278	488898
Karitiana	Yemen_Soqotri	Ethiopia_Kembata	0.323105	0.003729	86.64	466869		Mbuti	Yemen_Soqotri	Ethiopia_Kembata	0.161319	0.001519	106.204	490330
Karitiana	Yemen_Soqotri	Ethiopia_Komo	0.303735	0.003691	82.288	455473		Mbuti	Yemen_Soqotri	Ethiopia_Komo	0.098236	0.001274	77.119	478257
Karitiana	Yemen_Soqotri	Ethiopia_Konta	0.320801	0.003747	85.619	471056		Mbuti	Yemen_Soqotri	Ethiopia_Konta	0.153928	0.001483	103.764	490713
Karitiana	Yemen_Soqotri	Ethiopia_Kore	0.315745	0.003719	84.899	475705		Mbuti	Yemen_Soqotri	Ethiopia_Kore	0.134683	0.00135	99.786	493789
Karitiana	Yemen_Soqotri	Ethiopia_Kwegu	0.307508	0.003715	82.775	458706		Mbuti	Yemen_Soqotri	Ethiopia_Kwegu	0.104664	0.001279	81.804	479952
Karitiana	Yemen_Soqotri	Ethiopia_Maleh	0.316148	0.003734	84.663	462056		Mbuti	Yemen_Soqotri	Ethiopia_Maleh	0.134517	0.00139	96.795	484776
Karitiana	Yemen_Soqotri	Ethiopia_Manja	0.313991	0.003682	85.27	461475		Mbuti	Yemen_Soqotri	Ethiopia_Manja	0.127762	0.001365	93.592	484246
Karitiana	Yemen_Soqotri	Ethiopia_Manjo	0.311848	0.003679	84.757	454104		Mbuti	Yemen_Soqotri	Ethiopia_Manjo	0.126806	0.001409	90.006	480759
Karitiana	Yemen_Soqotri	Ethiopia_Mao	0.32396	0.003736	86.712	444826		Mbuti	Yemen_Soqotri	Ethiopia_Mao	0.162026	0.001625	99.722	478075
Karitiana	Yemen_Soqotri	Ethiopia_Masholae	0.315213	0.00373	84.504	476348		Mbuti	Yemen_Soqotri	Ethiopia_Masholae	0.132134	0.001326	99.62	492527
Karitiana	Yemen_Soqotri	Ethiopia_Menit	0.311245	0.003662	85.003	473176		Mbuti	Yemen_Soqotri	Ethiopia_Menit	0.123879	0.001337	92.621	489904
Karitiana	Yemen_Soqotri	Ethiopia_Mezhenger	0.304685	0.003684	82.697	470940		Mbuti	Yemen_Soqotri	Ethiopia_Mezhenger	0.098521	0.001266	77.792	485788
Karitiana	Yemen_Soqotri	Ethiopia_Mossiye	0.314688	0.003693	85.21	458643		Mbuti	Yemen_Soqotri	Ethiopia_Mossiye	0.133221	0.001401	95.059	483122
Karitiana	Yemen_Soqotri	Ethiopia_Murle	0.305576	0.003646	83.821	479184		Mbuti	Yemen_Soqotri	Ethiopia_Murle	0.097804	0.001236	79.132	490839
Karitiana	Yemen_Soqotri	Ethiopia_Mursi	0.306728	0.00369	83.124	464016		Mbuti	Yemen_Soqotri	Ethiopia_Mursi	0.101729	0.001278	79.613	482263
Karitiana	Yemen_Soqotri	Ethiopia_Nao	0.318918	0.003707	86.039	476003		Mbuti	Yemen_Soqotri	Ethiopia_Nao	0.145311	0.001403	103.601	494448
Karitiana	Yemen_Soqotri	Ethiopia_Negede	0.324829	0.003794	85.622	444064		Mbuti	Yemen_Soqotri	Ethiopia_Negede	0.163863	0.00154	106.371	478114
Karitiana	Yemen_Soqotri	Ethiopia_Nuer	0.303178	0.003635	83.416	470163		Mbuti	Yemen_Soqotri	Ethiopia_Nuer	0.092225	0.001246	73.999	485363
Karitiana	Yemen_Soqotri	Ethiopia_Nyangatom	0.30741	0.003657	84.062	475454		Mbuti	Yemen_Soqotri	Ethiopia_Nyangatom	0.102302	0.001242	82.363	487741
Karitiana	Yemen_Soqotri	Ethiopia_Oromo	0.322506	0.003777	85.387	464369		Mbuti	Yemen_Soqotri	Ethiopia_Oromo	0.15657	0.001524	102.757	489210
Karitiana	Yemen_Soqotri	Ethiopia_OtherGamo	0.319582	0.003746	85.312	475469		Mbuti	Yemen_Soqotri	Ethiopia_OtherGamo	0.149136	0.001432	104.153	494657
Karitiana	Yemen_Soqotri	Ethiopia_Qimant	0.327031	0.003744	87.343	467552		Mbuti	Yemen_Soqotri	Ethiopia_Qimant	0.17013	0.001519	111.999	489840
Karitiana	Yemen_Soqotri	Ethiopia_Shekacho	0.32575	0.003793	85.883	458406		Mbuti	Yemen_Soqotri	Ethiopia_Shekacho	0.167338	0.001581	105.813	484610
Karitiana	Yemen_Soqotri	Ethiopia_Shekecho	0.322353	0.003852	83.679	429204		Mbuti	Yemen_Soqotri	Ethiopia_Shekecho	0.15867	0.001634	97.102	473292
Karitiana	Yemen_Soqotri	Ethiopia_Sheko	0.312479	0.003687	84.744	473060		Mbuti	Yemen_Soqotri	Ethiopia_Sheko	0.124703	0.001312	95.042	491622
Karitiana	Yemen_Soqotri	Ethiopia_Shinasha	0.326261	0.00375	87.003	467588		Mbuti	Yemen_Soqotri	Ethiopia_Shinasha	0.170633	0.001545	110.424	489554
Karitiana	Yemen_Soqotri	Ethiopia_Sidama	0.32018	0.003695	86.641	482526		Mbuti	Yemen_Soqotri	Ethiopia_Sidama	0.151406	0.001423	106.428	498353
Karitiana	Yemen_Soqotri	Ethiopia_Somali	0.323869	0.003889	83.276	406158		Mbuti	Yemen_Soqotri	Ethiopia_Somali	0.161424	0.001813	89.037	462878
Karitiana	Yemen_Soqotri	Ethiopia_Suri	0.305897	0.003677	83.2	473911		Mbuti	Yemen_Soqotri	Ethiopia_Suri	0.10254	0.001232	83.199	487673
Karitiana	Yemen_Soqotri	Ethiopia_Tigraway	0.327132	0.003805	85.968	459874		Mbuti	Yemen_Soqotri	Ethiopia_Tigraway	0.176824	0.001644	107.573	486343
Karitiana	Yemen_Soqotri	Ethiopia_Tsemay	0.314614	0.003693	85.197	475562		Mbuti	Yemen_Soqotri	Ethiopia_Tsemay	0.12828	0.001346	95.288	491478
Karitiana	Yemen_Soqotri	Ethiopia_Wolayta	0.31692	0.003744	84.655	430929		Mbuti	Yemen_Soqotri	Ethiopia_Wolayta	0.144737	0.001585	91.295	471883
Karitiana	Yemen_Soqotri	Ethiopia_Wolayta_Cultivator	0.320933	0.003711	86.482	442093		Mbuti	Yemen_Soqotri	Ethiopia_Wolayta_Cultivator	0.152518	0.001534	99.439	476449
Karitiana	Yemen_Soqotri	Ethiopia_Wolayta_Potter	0.316809	0.003728	84.988	461556		Mbuti	Yemen_Soqotri	Ethiopia_Wolayta_Potter	0.140533	0.001413	99.468	486824
Karitiana	Yemen_Soqotri	Ethiopia_Wolayta_Smith	0.318403	0.003728	85.399	466021		Mbuti	Yemen_Soqotri	Ethiopia_Wolayta_Smith	0.142637	0.001399	101.963	489174
Karitiana	Yemen_Soqotri	Ethiopia_Wolayta_Tanner	0.317435	0.003711	85.53	453362		Mbuti	Yemen_Soqotri	Ethiopia_Wolayta_Tanner	0.142142	0.00145	98.011	482693
Karitiana	Yemen_Soqotri	Ethiopia_Wolayta_Weaver	0.32023	0.00372	86.084	467662		Mbuti	Yemen_Soqotri	Ethiopia_Wolayta_Weaver	0.151248	0.001465	103.22	490502
Karitiana	Yemen_Soqotri	Ethiopia_Yem	0.319873	0.003746	85.395	464646		Mbuti	Yemen_Soqotri	Ethiopia_Yem	0.150382	0.001444	104.128	487237
Karitiana	Yemen_Soqotri	Ethiopia_Zayse	0.314304	0.003723	84.429	474587		Mbuti	Yemen_Soqotri	Ethiopia_Zayse	0.129547	0.001374	94.288	492862
Karitiana	Yemen_Soqotri	Ethiopia_Zilmamo	0.304613	0.003673	82.928	467252		Mbuti	Yemen_Soqotri	Ethiopia_Zilmamo	0.101172	0.001266	79.925	484019
Karitiana	Yemen_Soqotri	Even	0.239356	0.003111	76.945	410529		Mbuti	Yemen_Soqotri	Even	0.217039	0.001933	112.279	480607
Karitiana	Yemen_Soqotri	Evenk_FarEast	0.219596	0.003005	73.071	399780		Mbuti	Yemen_Soqotri	Evenk_FarEast	0.211501	0.001999	105.822	473534
Karitiana	Yemen_Soqotri	Evenk_Transbaikal	0.207677	0.003013	68.918	402428		Mbuti	Yemen_Soqotri	Evenk_Transbaikal	0.208689	0.002015	103.566	475090
Karitiana	Yemen_Soqotri	Ezid	0.319567	0.003738	85.498	414612		Mbuti	Yemen_Soqotri	Ezid	0.234207	0.001915	122.291	476790
Karitiana	Yemen_Soqotri	Finnish	0.298878	0.003615	82.673	408672		Mbuti	Yemen_Soqotri	Finnish	0.234321	0.001966	119.16	477643
Karitiana	Yemen_Soqotri	French	0.315762	0.003679	85.827	443186		Mbuti	Yemen_Soqotri	French	0.237353	0.001906	124.502	493671
Karitiana	Yemen_Soqotri	Gadaba	0.254213	0.003674	69.199	373100		Mbuti	Yemen_Soqotri	Gadaba	0.208115	0.0021	99.087	450672
Karitiana	Yemen_Soqotri	Gagauz	0.317307	0.003716	85.382	414756		Mbuti	Yemen_Soqotri	Gagauz	0.237941	0.00195	122.027	477638
Karitiana	Yemen_Soqotri	Gambian	0.303813	0.00366	83.007	460740		Mbuti	Yemen_Soqotri	Gambian	0.086557	0.001253	69.089	482470
Karitiana	Yemen_Soqotri	Gamit	0.272469	0.003459	78.771	392364		Mbuti	Yemen_Soqotri	Gamit	0.215804	0.0019	113.589	464091
Karitiana	Yemen_Soqotri	Gana	0.304352	0.003706	82.121	487925		Mbuti	Yemen_Soqotri	Gana	0.05804	0.001043	55.649	499599
Karitiana	Yemen_Soqotri	Garasia	0.272227	0.00346	78.677	396551		Mbuti	Yemen_Soqotri	Garasia	0.214403	0.001865	114.938	466411
Karitiana	Yemen_Soqotri	Gaud_Karnataka	0.281982	0.003562	79.174	392375		Mbuti	Yemen_Soqotri	Gaud_Karnataka	0.218533	0.001958	111.625	463904
Karitiana	Yemen_Soqotri	Gaud_Telangana	0.279303	0.003405	82.029	397605		Mbuti	Yemen_Soqotri	Gaud_Telangana	0.217614	0.001868	116.526	466736
Karitiana	Yemen_Soqotri	Gelao	0.21331	0.002991	71.321	408795		Mbuti	Yemen_Soqotri	Gelao	0.204994	0.001961	104.519	479728
Karitiana	Yemen_Soqotri	Georgian	0.322008	0.003735	86.218	428210		Mbuti	Yemen_Soqotri	Georgian	0.237368	0.001892	125.471	486258
Karitiana	Yemen_Soqotri	German	0.312726	0.003679	84.995	425819		Mbuti	Yemen_Soqotri	German	0.236957	0.00193	122.797	485345
Karitiana	Yemen_Soqotri	Ghasia	0.268037	0.003315	80.848	400054		Mbuti	Yemen_Soqotri	Ghasia	0.212907	0.001873	113.697	468963
Karitiana	Yemen_Soqotri	Giarai	0.226824	0.003072	73.837	413284		Mbuti	Yemen_Soqotri	Giarai	0.205082	0.001935	106.01	479545
Karitiana	Yemen_Soqotri	Gond_Chattisgarh	0.259231	0.003341	77.601	400539		Mbuti	Yemen_Soqotri	Gond_Chattisgarh	0.208008	0.001914	108.705	469043
Karitiana	Yemen_Soqotri	Gond_MP	0.26448	0.003288	80.439	419982		Mbuti	Yemen_Soqotri	Gond_MP	0.211336	0.001851	114.198	479427
Karitiana	Yemen_Soqotri	Gond_Raj	0.265527	0.003508	75.694	358954		Mbuti	Yemen_Soqotri	Gond_Raj	0.212645	0.001996	106.559	423880
Karitiana	Yemen_Soqotri	Gorait	0.261477	0.003362	77.767	407459		Mbuti	Yemen_Soqotri	Gorait	0.210806	0.001884	111.922	472653
Karitiana	Yemen_Soqotri	Gounder	0.281698	0.00382	73.736	377488		Mbuti	Yemen_Soqotri	Gounder	0.219285	0.002089	104.953	455454
Karitiana	Yemen_Soqotri	Gowli	0.277832	0.003901	71.224	376402		Mbuti	Yemen_Soqotri	Gowli	0.216573	0.002087	103.75	454271
Karitiana	Yemen_Soqotri	Greek	0.323224	0.003713	87.05	442331		Mbuti	Yemen_Soqotri	Greek	0.238805	0.001924	124.102	492550
Karitiana	Yemen_Soqotri	Gugavellalar	0.270869	0.003431	78.957	396285		Mbuti	Yemen_Soqotri	Gugavellalar	0.21444	0.00194	110.51	466227
Karitiana	Yemen_Soqotri	Gui	0.30371	0.003708	81.899	477819		Mbuti	Yemen_Soqotri	Gui	0.049764	0.001079	46.115	495373
Karitiana	Yemen_Soqotri	GujaratiA	0.288181	0.003568	80.771	401927		Mbuti	Yemen_Soqotri	GujaratiA	0.224052	0.001943	115.313	473213
Karitiana	Yemen_Soqotri	GujaratiB	0.284625	0.003481	81.756	406382		Mbuti	Yemen_Soqotri	GujaratiB	0.221618	0.001902	116.541	475491
Karitiana	Yemen_Soqotri	GujaratiC	0.282963	0.003529	80.188	406503		Mbuti	Yemen_Soqotri	GujaratiC	0.220965	0.00188	117.543	475484
Karitiana	Yemen_Soqotri	GujaratiD	0.280471	0.003468	80.883	405482		Mbuti	Yemen_Soqotri	GujaratiD	0.218993	0.00184	119.003	475054
Karitiana	Yemen_Soqotri	Gujjar	0.291061	0.00362	80.394	398741		Mbuti	Yemen_Soqotri	Gujjar	0.22297	0.001971	113.139	468831
Karitiana	Yemen_Soqotri	Gurung	0.219399	0.00301	72.879	401141		Mbuti	Yemen_Soqotri	Gurung	0.205772	0.001962	104.856	475160
Karitiana	Yemen_Soqotri	Hadza	0.305032	0.003683	82.828	473173		Mbuti	Yemen_Soqotri	Hadza	0.094033	0.001311	71.732	489032
Karitiana	Yemen_Soqotri	Hadza1	0.302793	0.003797	79.738	431439		Mbuti	Yemen_Soqotri	Hadza1	0.094599	0.00142	66.615	472070
Karitiana	Yemen_Soqotri	Haiom	0.306171	0.00369	82.976	483960		Mbuti	Yemen_Soqotri	Haiom	0.069626	0.00113	61.627	497404
Karitiana	Yemen_Soqotri	Hakki_Pikki	0.278126	0.003545	78.457	400687		Mbuti	Yemen_Soqotri	Hakki_Pikki	0.218501	0.001915	114.113	468631
Karitiana	Yemen_Soqotri	Halba	0.262904	0.003342	78.66	398400		Mbuti	Yemen_Soqotri	Halba	0.210476	0.00188	111.979	467815
Karitiana	Yemen_Soqotri	Hallaki	0.275122	0.003423	80.381	410019		Mbuti	Yemen_Soqotri	Hallaki	0.215628	0.001903	113.302	473546
Karitiana	Yemen_Soqotri	Han	0.210211	0.002911	72.224	432025		Mbuti	Yemen_Soqotri	Han	0.205276	0.001941	105.741	491962
Karitiana	Yemen_Soqotri	HaNhi	0.214176	0.002967	72.19	409210		Mbuti	Yemen_Soqotri	HaNhi	0.204279	0.001965	103.979	478324
Karitiana	Yemen_Soqotri	Havik	0.284731	0.003515	80.993	399416		Mbuti	Yemen_Soqotri	Havik	0.220646	0.001919	114.952	467694
Karitiana	Yemen_Soqotri	Hazara	0.25648	0.003214	79.791	424253		Mbuti	Yemen_Soqotri	Hazara	0.218959	0.001878	116.571	486592
Karitiana	Yemen_Soqotri	Hezhen	0.208386	0.002939	70.912	406003		Mbuti	Yemen_Soqotri	Hezhen	0.206259	0.002	103.121	479051
Karitiana	Yemen_Soqotri	Himba	0.302373	0.003709	81.535	448019		Mbuti	Yemen_Soqotri	Himba	0.077594	0.001262	61.492	476799
Karitiana	Yemen_Soqotri	Hmong	0.212942	0.003049	69.848	412231		Mbuti	Yemen_Soqotri	Hmong	0.204879	0.001965	104.241	481444
Karitiana	Yemen_Soqotri	Ho_Jharkhand	0.251671	0.003626	69.407	377828		Mbuti	Yemen_Soqotri	Ho_Jharkhand	0.207438	0.002058	100.776	456132
Karitiana	Yemen_Soqotri	Ho_Orissa	0.253581	0.003233	78.436	423086		Mbuti	Yemen_Soqotri	Ho_Orissa	0.207586	0.001859	111.69	482675
Karitiana	Yemen_Soqotri	Hoan	0.303775	0.0037	82.095	478232		Mbuti	Yemen_Soqotri	Hoan	0.051267	0.00109	47.055	494750
Karitiana	Yemen_Soqotri	Hojo	0.25546	0.003367	75.882	384328		Mbuti	Yemen_Soqotri	Hojo	0.20765	0.001968	105.494	453441
Karitiana	Yemen_Soqotri	Hungarian	0.312141	0.003659	85.312	426637		Mbuti	Yemen_Soqotri	IBS_CanaryIslands	0.236589	0.001929	122.66	486312
Karitiana	Yemen_Soqotri	IBS_CanaryIslands	0.321262	0.003894	82.505	392578		Mbuti	Yemen_Soqotri	Icelandic	0.231354	0.00207	111.758	466395
Karitiana	Yemen_Soqotri	Icelandic	0.31085	0.003702	83.974	416832		Mbuti	Yemen_Soqotri	Ilocano	0.237647	0.001968	120.732	481210
Karitiana	Yemen_Soqotri	Ilocano	0.214808	0.003136	68.499	387392		Mbuti	Yemen_Soqotri	India_Non_Zoroastrian_Hindu	0.204098	0.001991	102.527	465685
Karitiana	Yemen_Soqotri	India_Non_Zoroastrian_Hindu	0.280772	0.003412	82.287	417794		Mbuti	Yemen_Soqotri	India_Zoroastrian	0.218662	0.001855	117.858	479289
Karitiana	Yemen_Soqotri	India_Zoroastrian	0.306942	0.003639	84.358	417204		Mbuti	Yemen_Soqotri	Indumalayali	0.230064	0.001907	120.626	478611
Karitiana	Yemen_Soqotri	Indumalayali	0.274291	0.003433	79.903	399701		Mbuti	Yemen_Soqotri	Ingushian	0.215425	0.001893	113.792	468111
Karitiana	Yemen_Soqotri	Ingushian	0.310283	0.003686	84.171	414100		Mbuti	Yemen_Soqotri	Iran_Non_Zoroastrian	0.235216	0.001926	122.142	477603
Karitiana	Yemen_Soqotri	Iran_Non_Zoroastrian	0.314641	0.003647	86.282	425126		Mbuti	Yemen_Soqotri	Iran_Zoroastrian	0.232794	0.00191	121.851	482007
Karitiana	Yemen_Soqotri	Iran_Zoroastrian	0.317625	0.003703	85.769	421251		Mbuti	Yemen_Soqotri	Iranian	0.234231	0.001872	125.108	480103
Karitiana	Yemen_Soqotri	Iranian	0.315752	0.003637	86.817	443145		Mbuti	Yemen_Soqotri	Iranian_Bandari	0.232961	0.001879	123.992	492517
Karitiana	Yemen_Soqotri	Iranian_Bandari	0.310821	0.003652	85.11	421659		Mbuti	Yemen_Soqotri	Irish	0.2216	0.00187	118.52	477328
Karitiana	Yemen_Soqotri	Irish	0.31132	0.003651	85.281	424599		Mbuti	Yemen_Soqotri	Irish_Ulster	0.237935	0.00195	122.044	483330
Karitiana	Yemen_Soqotri	Irish_Ulster	0.310881	0.003708	83.834	405624		Mbuti	Yemen_Soqotri	Irula	0.236288	0.001943	121.608	473427
Karitiana	Yemen_Soqotri	Irula	0.267533	0.00341	78.462	386692		Mbuti	Yemen_Soqotri	Italian_North	0.212053	0.001867	113.559	438005
Karitiana	Yemen_Soqotri	Italian_North	0.32153	0.003705	86.781	436150		Mbuti	Yemen_Soqotri	Italian_Sardinian	0.239047	0.001926	124.095	489952
Karitiana	Yemen_Soqotri	Italian_Sardinian	0.331624	0.003912	84.777	390211		Mbuti	Yemen_Soqotri	Italian_South	0.241179	0.002086	115.606	465686
Karitiana	Yemen_Soqotri	Italian_South	0.325589	0.003769	86.387	430919		Mbuti	Yemen_Soqotri	Itelmen	0.238302	0.001933	123.272	486452
Karitiana	Yemen_Soqotri	Itelmen	0.193265	0.002974	64.986	394507		Mbuti	Yemen_Soqotri	Jain	0.208786	0.001978	105.54	473658
Karitiana	Yemen_Soqotri	Jain	0.283038	0.003519	80.434	391458		Mbuti	Yemen_Soqotri	Japanese	0.220179	0.001893	116.326	463738
Karitiana	Yemen_Soqotri	Japanese	0.208226	0.002872	72.506	420098		Mbuti	Yemen_Soqotri	Jatav	0.205492	0.001967	104.447	485940
Karitiana	Yemen_Soqotri	Jatav	0.278172	0.003457	80.459	400862		Mbuti	Yemen_Soqotri	Jew_Ashkenazi	0.219297	0.001894	115.806	468856
Karitiana	Yemen_Soqotri	Jew_Ashkenazi	0.323945	0.003766	86.01	428881		Mbuti	Yemen_Soqotri	Jew_Cochin	0.236012	0.001896	124.492	485413
Karitiana	Yemen_Soqotri	Jew_Cochin	0.284892	0.00343	83.07	430250		Mbuti	Yemen_Soqotri	Jew_Georgian	0.219441	0.001854	118.362	486687
Karitiana	Yemen_Soqotri	Jew_Georgian	0.324573	0.003802	85.367	409771		Mbuti	Yemen_Soqotri	Jew_Iranian	0.237886	0.001957	121.58	475967
Karitiana	Yemen_Soqotri	Jew_Iranian	0.32725	0.0038	86.111	413673		Mbuti	Yemen_Soqotri	Jew_Iraqi	0.237914	0.001916	124.174	477909
Karitiana	Yemen_Soqotri	Jew_Iraqi	0.329649	0.003863	85.328	408008		Mbuti	Yemen_Soqotri	Jew_Libyan	0.237434	0.001932	122.872	474593
Karitiana	Yemen_Soqotri	Jew_Libyan	0.329354	0.003819	86.243	419654		Mbuti	Yemen_Soqotri	Jew_Moroccan	0.232313	0.001895	122.623	479086
Karitiana	Yemen_Soqotri	Jew_Moroccan	0.328857	0.003801	86.511	435974		Mbuti	Yemen_Soqotri	Jew_Tunisian	0.23347	0.001893	123.318	486570
Karitiana	Yemen_Soqotri	Jew_Tunisian	0.33039	0.003857	85.656	414181		Mbuti	Yemen_Soqotri	Jew_Turkish	0.234022	0.001905	122.819	476393
Karitiana	Yemen_Soqotri	Jew_Turkish	0.327634	0.003808	86.043	416516		Mbuti	Yemen_Soqotri	Jew_Yemenite	0.236799	0.001946	121.659	478466
Karitiana	Yemen_Soqotri	Jew_Yemenite	0.339296	0.003907	86.847	416563		Mbuti	Yemen_Soqotri	Jogi	0.235972	0.001956	120.632	476440
Karitiana	Yemen_Soqotri	Jogi	0.2791	0.00341	81.852	409435		Mbuti	Yemen_Soqotri	Jordanian	0.218148	0.001861	117.231	473138
Karitiana	Yemen_Soqotri	Jordanian	0.328072	0.003763	87.179	425414		Mbuti	Yemen_Soqotri	Ju_hoan_North	0.228684	0.001889	121.043	480564
Karitiana	Yemen_Soqotri	Ju_hoan_North	0.302953	0.003714	81.566	512200		Mbuti	Yemen_Soqotri	Ju_hoan_North	0.043157	0.000977	44.177	517754
Karitiana	Yemen_Soqotri	Ju_hoan_South	0.303252	0.003732	81.254	479379		Mbuti	Yemen_Soqotri	Ju_hoan_South	0.04468	0.001027	43.496	497435
Karitiana	Yemen_Soqotri	Juang	0.248176	0.003218	77.114	422672		Mbuti	Yemen_Soqotri	Juang	0.205763	0.001887	109.015	481394
Karitiana	Yemen_Soqotri	Kabardinian	0.307342	0.003626	84.765	413996		Mbuti	Yemen_Soqotri	Kabardinian	0.233712	0.00193	121.076	477956
Karitiana	Yemen_Soqotri	Kaitag	0.308211	0.00368	83.747	408987		Mbuti	Yemen_Soqotri	Kaitag	0.23512	0.001954	120.333	475055
Karitiana	Yemen_Soqotri	Kalash	0.292896	0.003539	82.754	417392		Mbuti	Yemen_Soqotri	Kalash	0.227062	0.001903	119.321	481294
Karitiana	Yemen_Soqotri	Kalinga	0.280934	0.003515	79.916	391479		Mbuti	Yemen_Soqotri	Kalinga	0.217584	0.001896	114.768	463491
Karitiana	Yemen_Soqotri	Kallar	0.277419	0.003409	81.383	432783		Mbuti	Yemen_Soqotri	Kallar	0.216687	0.001851	117.056	484959
Karitiana	Yemen_Soqotri	Kalmyk	0.225044	0.003002	74.968	414120		Mbuti	Yemen_Soqotri	Kalmyk	0.211102	0.001952	108.153	482930
Karitiana	Yemen_Soqotri	Kamboj	0.293717	0.003481	84.388	435082		Mbuti	Yemen_Soqotri	Kamboj	0.224857	0.001861	120.819	486378
Karitiana	Yemen_Soqotri	Kamsali	0.295421	0.003913	75.505	344278		Mbuti	Yemen_Soqotri	Kamsali	0.226403	0.002131	106.256	410727
Karitiana	Yemen_Soqotri	Kandha	0.249632	0.00326	76.568	403518		Mbuti	Yemen_Soqotri	Kandha	0.20665	0.001869	110.554	470802
Karitiana	Yemen_Soqotri	Kanjad	0.279086	0.003424	81.503	406475		Mbuti	Yemen_Soqotri	Kanjad	0.218788	0.001882	116.247	472099
Karitiana	Yemen_Soqotri	Kankanaey	0.212913	0.003032	70.225	401924		Mbuti	Yemen_Soqotri	Kankanaey	0.204911	0.001977	103.648	474509
Karitiana	Yemen_Soqotri	Kanwar	0.254386	0.003341	76.142	396862		Mbuti	Yemen_Soqotri	Kanwar	0.208424	0.001924	108.342	467364
Karitiana	Yemen_Soqotri	Karachai	0.307983	0.003664	84.049	416570		Mbuti	Yemen_Soqotri	Karachai	0.234671	0.001925	121.888	479161
Karitiana	Yemen_Soqotri	Karakalpak	0.25441	0.003149	80.793	426270		Mbuti	Yemen_Soqotri	Karakalpak	0.219104	0.001884	116.313	486254
Karitiana	Yemen_Soqotri	Karelian	0.298888	0.003583	83.427	418903		Mbuti	Yemen_Soqotri	Karelian	0.234762	0.001945	120.703	481278
Karitiana	Yemen_Soqotri	Kathodi	0.270083	0.003427	78.8	398644		Mbuti	Yemen_Soqotri	Kathodi	0.211868	0.001913	110.728	467468
Karitiana	Yemen_Soqotri	Kazakh	0.246163	0.003059	80.477	444379		Mbuti	Yemen_Soqotri	Kazakh	0.217595	0.001889	115.169	495343
Karitiana	Yemen_Soqotri	Kazakh_China	0.235175	0.003059	76.875	411197		Mbuti	Yemen_Soqotri	Kazakh_China	0.213791	0.00193	110.793	480620
Karitiana	Yemen_Soqotri	Ket	0.233426	0.003049	76.55	426483		Mbuti	Yemen_Soqotri	Ket	0.21685	0.001919	112.996	486499
Karitiana	Yemen_Soqotri	Kgalagadi	0.302908	0.003686	82.173	468390		Mbuti	Yemen_Soqotri	Kgalagadi	0.064782	0.001105	58.613	487704
Karitiana	Yemen_Soqotri	Khairwar	0.256781	0.003292	78.001	407111		Mbuti	Yemen_Soqotri	Khairwar	0.207006	0.001897	109.127	473100
Karitiana	Yemen_Soqotri	Khakass	0.234672	0.003034	77.348	421381		Mbuti	Yemen_Soqotri	Khakass	0.21571	0.001936	111.413	484415
Karitiana	Yemen_Soqotri	Khakass_Kachin	0.229568	0.003029	75.784	408394		Mbuti	Yemen_Soqotri	Khakass_Kachin	0.214109	0.001952	109.704	478000
Karitiana	Yemen_Soqotri	Khamnegan	0.216792	0.003008	72.061	410869		Mbuti	Yemen_Soqotri	Khamnegan	0.209762	0.001974	106.238	479409
Karitiana	Yemen_Soqotri	Kharia	0.25332	0.003215	78.803	422182		Mbuti	Yemen_Soqotri	Kharia	0.207052	0.001846	112.179	484208
Karitiana	Yemen_Soqotri	Khasi	0.234811	0.003321	70.707	385251		Mbuti	Yemen_Soqotri	Khasi	0.207039	0.001947	106.34	461953
Karitiana	Yemen_Soqotri	Khatri	0.291541	0.003561	81.869	391685		Mbuti	Yemen_Soqotri	Khatri	0.225775	0.001938	116.493	463672
Karitiana	Yemen_Soqotri	Khomani	0.303449	0.003678	82.507	494599		Mbuti	Yemen_Soqotri	Khomani	0.067085	0.001105	60.736	506048
Karitiana	Yemen_Soqotri	KhoMu	0.218953	0.003058	71.592	410911		Mbuti	Yemen_Soqotri	KhoMu	0.203828	0.001961	103.927	478727
Karitiana	Yemen_Soqotri	Khwe	0.304188	0.003694	82.342	481595		Mbuti	Yemen_Soqotri	Khwe	0.070722	0.00111	63.734	495103
Karitiana	Yemen_Soqotri	Kikuyu	0.311517	0.003733	83.452	444258		Mbuti	Yemen_Soqotri	Kikuyu	0.11094	0.001377	80.592	476281
Karitiana	Yemen_Soqotri	Kinh	0.215125	0.002927	73.501	419694		Mbuti	Yemen_Soqotri	Kinh	0.205125	0.001953	105.026	485569
Karitiana	Yemen_Soqotri	Kissan	0.257498	0.003741	68.825	377574		Mbuti	Yemen_Soqotri	Kissan	0.208858	0.002112	98.915	455780
Karitiana	Yemen_Soqotri	Kol	0.260892	0.003274	79.679	401900		Mbuti	Yemen_Soqotri	Kol	0.210448	0.001893	111.158	469829
Karitiana	Yemen_Soqotri	Kol_New_Britain	0.251268	0.003781	66.453	390796		Mbuti	Yemen_Soqotri	Kol_New_Britain	0.197793	0.002019	97.954	465549
Karitiana	Yemen_Soqotri	Kolcha	0.269988	0.00341	79.172	400538		Mbuti	Yemen_Soqotri	Kolcha	0.213284	0.001872	113.937	468391
Karitiana	Yemen_Soqotri	Koli	0.272274	0.003489	78.047	397553		Mbuti	Yemen_Soqotri	Koli	0.215276	0.001904	113.065	466956
Karitiana	Yemen_Soqotri	Kolombangara	0.237084	0.003347	70.844	404192		Mbuti	Yemen_Soqotri	Kolombangara	0.199194	0.001876	106.207	476396
Karitiana	Yemen_Soqotri	Kondakamari	0.257343	0.003227	79.745	415459		Mbuti	Yemen_Soqotri	Kondakamari	0.208905	0.001876	111.374	469398
Karitiana	Yemen_Soqotri	Kondh_AP	0.249642	0.003626	68.847	373079		Mbuti	Yemen_Soqotri	Kondh_AP	0.204967	0.002035	100.732	449676
Karitiana	Yemen_Soqotri	Kondh_TN	0.251371	0.003326	75.568	400884		Mbuti	Yemen_Soqotri	Kondh_TN	0.207854	0.00188	110.583	469643
Karitiana	Yemen_Soqotri	Korava	0.278384	0.003491	79.733	399882		Mbuti	Yemen_Soqotri	Korava	0.216751	0.00188	115.276	467889
Karitiana	Yemen_Soqotri	Korean	0.206873	0.002888	71.634	415294		Mbuti	Yemen_Soqotri	Korean	0.205125	0.001976	103.801	483773
Karitiana	Yemen_Soqotri	Korku	0.254551	0.003416	74.523	386347		Mbuti	Yemen_Soqotri	Korku	0.208986	0.002006	104.174	461270
Karitiana	Yemen_Soqotri	Koryak	0.194376	0.003001	64.768	398710		Mbuti	Yemen_Soqotri	Koryak	0.208209	0.001989	104.68	476121
Karitiana	Yemen_Soqotri	Kotwalia	0.27283	0.003483	78.33	399416		Mbuti	Yemen_Soqotri	Kotwalia	0.214369	0.001879	114.099	467972
Karitiana	Yemen_Soqotri	Kove	0.242687	0.003409	71.188	415744		Mbuti	Yemen_Soqotri	Kove	0.198046	0.001869	105.971	482612
Karitiana	Yemen_Soqotri	Koya	0.258071	0.00328	78.683	384563		Mbuti	Yemen_Soqotri	Koya	0.208341	0.001877	111.001	437385
Karitiana	Yemen_Soqotri	Kshatriya_Aqnikula	0.276485	0.003476	79.545	397158		Mbuti	Yemen_Soqotri	Kshatriya_Aqnikula	0.21639	0.001894	114.242	466515
Karitiana	Yemen_Soqotri	Kshatriya_Durgvanshi	0.283282	0.003492	81.113	400145		Mbuti	Yemen_Soqotri	Kshatriya_Durgvanshi	0.222283	0.001931	115.109	468679
Karitiana	Yemen_Soqotri	Kubachinian	0.3098	0.00368	84.185	402903		Mbuti	Yemen_Soqotri	Kubachinian	0.235151	0.001952	120.479	471434
Karitiana	Yemen_Soqotri	Kumhar	0.273402	0.003357	81.449	432589		Mbuti	Yemen_Soqotri	Kumhar	0.214917	0.001823	117.912	485263
Karitiana	Yemen_Soqotri	Kumyk	0.309735	0.003677	84.239	413488		Mbuti	Yemen_Soqotri	Kumyk	0.234416	0.001946	120.471	479132
Karitiana	Yemen_Soqotri	Kunabi	0.273229	0.003437	79.486	400776		Mbuti	Yemen_Soqotri	Kunabi	0.214964	0.00191	112.525	468666
Karitiana	Yemen_Soqotri	Kuot_Kabil	0.246114	0.003473	70.862	410316		Mbuti	Yemen_Soqotri	Kuot_Kabil	0.198432	0.001861	106.607	478941
Karitiana	Yemen_Soqotri	Kuot_Lamalaua	0.247217	0.003433	72.015	406339		Mbuti	Yemen_Soqotri	Kuot_Lamalaua	0.198071	0.001898	104.358	476364
Karitiana	Yemen_Soqotri	Kurchas	0.271708	0.003509	77.426	396248		Mbuti	Yemen_Soqotri	Kurchas	0.213126	0.001884	113.107	466269
Karitiana	Yemen_Soqotri	Kurd	0.320112	0.00378	84.695	410396		Mbuti	Yemen_Soqotri	Kurd	0.235374	0.001957	120.276	474815
Karitiana	Yemen_Soqotri	Kurmi_MP	0.278882	0.003469	80.394	393446		Mbuti	Yemen_Soqotri	Kurmi_MP	0.219068	0.001918	114.234	464875
Karitiana	Yemen_Soqotri	Kurmi_UP	0.280785	0.003466	81.011	401549		Mbuti	Yemen_Soqotri	Kurmi_UP	0.219481	0.001879	116.808	469097
Karitiana	Yemen_Soqotri	Kuruba	0.279431	0.003483	80.231	400554		Mbuti	Yemen_Soqotri	Kuruba	0.218035	0.001905	114.46	468605
Karitiana	Yemen_Soqotri	Kurumans	0.272733	0.003475	78.491	400830		Mbuti	Yemen_Soqotri	Kurumans	0.213296	0.00189	112.848	468785
Karitiana	Yemen_Soqotri	Kusunda	0.233978	0.003199	73.139	411068		Mbuti	Yemen_Soqotri	Kusunda	0.20747	0.00194	106.956	480369
Karitiana	Yemen_Soqotri	Kyrgyz_China	0.238832	0.003055	78.186	420959		Mbuti	Yemen_Soqotri	Kyrgyz_China	0.215149	0.00193	111.485	485419
Karitiana	Yemen_Soqotri	Kyrgyz_Kyrgyzstan	0.238486	0.00306	77.935	414516		Mbuti	Yemen_Soqotri	Kyrgyz_Kyrgyzstan	0.215867	0.001932	111.713	482706
Karitiana	Yemen_Soqotri	Kyrgyz_Tajikistan	0.241243	0.003211	75.123	399077		Mbuti	Yemen_Soqotri	Kyrgyz_Tajikistan	0.215399	0.001979	108.816	472192
Karitiana	Yemen_Soqotri	LaChi	0.214532	0.00305	70.334	404000		Mbuti	Yemen_Soqotri	LaChi	0.205128	0.002013	101.879	475645
Karitiana	Yemen_Soqotri	Lak	0.307136	0.003654	84.047	412203		Mbuti	Yemen_Soqotri	Lak	0.234643	0.001946	120.563	476655
Karitiana	Yemen_Soqotri	Lambadi	0.278184	0.003438	80.904	401453		Mbuti	Yemen_Soqotri	Lambadi	0.217496	0.0019	114.473	468886
Karitiana	Yemen_Soqotri	Lavongai	0.246766	0.003422	72.111	416330		Mbuti	Yemen_Soqotri	Lavongai	0.197621	0.00186	106.276	482713
Karitiana	Yemen_Soqotri	Lebanese	0.326885	0.003785	86.373	419646		Mbuti	Yemen_Soqotri	Lebanese	0.231465	0.001871	123.683	478714
Karitiana	Yemen_Soqotri	Lebanese_Christian	0.331947	0.003836	86.524	415776		Mbuti	Yemen_Soqotri	Lebanese_Christian	0.238059	0.00192	123.994	476365
Karitiana	Yemen_Soqotri	Lebanese_Muslim	0.328028	0.00379	86.559	423785		Mbuti	Yemen_Soqotri	Lebanese_Muslim	0.23412	0.00189	123.874	479213
Karitiana	Yemen_Soqotri	Lebbo	0.224382	0.003051	73.556	408047		Mbuti	Yemen_Soqotri	Lebbo	0.203255	0.001903	106.824	476946
Karitiana	Yemen_Soqotri	Lezgin	0.31117	0.003702	84.051	414972		Mbuti	Yemen_Soqotri	Lezgin	0.235504	0.001904	123.698	479860
Karitiana	Yemen_Soqotri	Li	0.21388	0.003125	68.45	398674		Mbuti	Yemen_Soqotri	Li	0.203809	0.00202	100.89	474156
Karitiana	Yemen_Soqotri	Libyan	0.331195	0.003785	87.504	417492		Mbuti	Yemen_Soqotri	Libyan	0.216021	0.001884	114.683	472275
Karitiana	Yemen_Soqotri	Lingayath_Karnataka	0.27955	0.003536	79.055	391744		Mbuti	Yemen_Soqotri	Lingayath_Karnataka	0.216679	0.001896	114.277	463828
Karitiana	Yemen_Soqotri	Lingayath_TN	0.274968	0.003504	78.477	396227		Mbuti	Yemen_Soqotri	Lingayath_TN	0.215122	0.0019	113.241	466097
Karitiana	Yemen_Soqotri	Lithuanian	0.30823	0.003637	84.738	414081		Mbuti	Yemen_Soqotri	Lithuanian	0.236894	0.001975	119.975	479835
Karitiana	Yemen_Soqotri	Lodhi	0.275842	0.003358	82.152	422799		Mbuti	Yemen_Soqotri	Lodhi	0.217653	0.001858	117.128	484002
Karitiana	Yemen_Soqotri	Lohana	0.293598	0.003768	77.925	385497		Mbuti	Yemen_Soqotri	Lohana	0.225505	0.002001	112.682	460043
Karitiana	Yemen_Soqotri	Lohar	0.280793	0.00363	77.353	387356		Mbuti	Yemen_Soqotri	Lohar	0.216997	0.001955	110.977	461408
Karitiana	Yemen_Soqotri	Lohra	0.259501	0.003354	77.38	400707		Mbuti	Yemen_Soqotri	Lohra	0.209853	0.001898	110.57	469165
Karitiana	Yemen_Soqotri	LoLo	0.215416	0.003025	71.208	405097		Mbuti	Yemen_Soqotri	LoLo	0.204527	0.001987	102.924	476190
Karitiana	Yemen_Soqotri	Luhya	0.304255	0.003652	83.306	471481		Mbuti	Yemen_Soqotri	Luhya	0.08563	0.001202	71.259	486663
Karitiana	Yemen_Soqotri	Luo	0.30375	0.003629	83.692	472010		Mbuti	Yemen_Soqotri	Luo	0.084948	0.001182	71.887	487035
Karitiana	Yemen_Soqotri	Madagascar_North	0.275968	0.003407	81.01	460088		Mbuti	Yemen_Soqotri	Madagascar_North	0.127702	0.001445	88.353	486295
Karitiana	Yemen_Soqotri	Madagascar_Southwest	0.277396	0.00341	81.347	465409		Mbuti	Yemen_Soqotri	Madagascar_Southwest	0.125075	0.001442	86.745	488461
Karitiana	Yemen_Soqotri	Madak	0.245147	0.003419	71.698	412793		Mbuti	Yemen_Soqotri	Madak	0.19811	0.001871	105.906	480226
Karitiana	Yemen_Soqotri	Madiga	0.273846	0.003453	79.307	392731		Mbuti	Yemen_Soqotri	Madiga	0.214852	0.001932	111.212	464367
Karitiana	Yemen_Soqotri	Magar	0.236432	0.003064	77.157	440729		Mbuti	Yemen_Soqotri	Magar	0.209164	0.001861	112.386	494555
Karitiana	Yemen_Soqotri	Mahadeo_Koli	0.273098	0.003443	79.327	400872		Mbuti	Yemen_Soqotri	Mahadeo_Koli	0.214988	0.00188	114.384	468528
Karitiana	Yemen_Soqotri	Makira	0.239837	0.003282	73.077	411259		Mbuti	Yemen_Soqotri	Makira	0.199074	0.001859	107.071	480084
Karitiana	Yemen_Soqotri	Makrani	0.307407	0.003621	84.903	438869		Mbuti	Yemen_Soqotri	Makrani	0.224915	0.001859	121.01	488412
Karitiana	Yemen_Soqotri	Mala	0.271996	0.003333	81.604	422329		Mbuti	Yemen_Soqotri	Mala	0.214332	0.001838	116.609	483571
Karitiana	Yemen_Soqotri	Malaikuravar	0.279357	0.003583	77.959	397697		Mbuti	Yemen_Soqotri	Malaikuravar	0.218513	0.001899	115.073	466821
Karitiana	Yemen_Soqotri	Malaita	0.237056	0.003322	71.36	407648		Mbuti	Yemen_Soqotri	Malaita	0.199202	0.001856	107.338	478476
Karitiana	Yemen_Soqotri	Malawi_Chewa	0.303555	0.003664	82.853	477713		Mbuti	Yemen_Soqotri	Malawi_Chewa	0.080366	0.001183	67.933	488215
Karitiana	Yemen_Soqotri	Malawi_Ngoni	0.30272	0.00364	83.162	445907		Mbuti	Yemen_Soqotri	Malawi_Ngoni	0.080286	0.001244	64.529	473149
Karitiana	Yemen_Soqotri	Malawi_Tumbuka	0.3035	0.003648	83.196	475373		Mbuti	Yemen_Soqotri	Malawi_Tumbuka	0.080952	0.001177	68.8	487061
Karitiana	Yemen_Soqotri	Malawi_Yao	0.303869	0.003652	83.208	472206		Mbuti	Yemen_Soqotri	Malawi_Yao	0.08011	0.001178	67.999	485179
Karitiana	Yemen_Soqotri	Malay	0.227	0.003053	74.349	411506		Mbuti	Yemen_Soqotri	Malay	0.205923	0.001892	108.839	478717
Karitiana	Yemen_Soqotri	Malayan	0.26686	0.003469	76.916	400202		Mbuti	Yemen_Soqotri	Malayan	0.211168	0.001889	111.789	468487
Karitiana	Yemen_Soqotri	Malmi	0.281422	0.003883	72.48	377567		Mbuti	Yemen_Soqotri	Malmi	0.218602	0.002143	102.018	455413
Karitiana	Yemen_Soqotri	Maltese	0.324427	0.003781	85.814	417179		Mbuti	Yemen_Soqotri	Maltese	0.235052	0.001903	123.503	478611
Karitiana	Yemen_Soqotri	Mamanwa	0.227802	0.003154	72.217	410337		Mbuti	Yemen_Soqotri	Mamanwa	0.20022	0.001942	103.1	479824
Karitiana	Yemen_Soqotri	Mamanwa1	0.218679	0.0031	70.553	403242		Mbuti	Yemen_Soqotri	Mamanwa1	0.2045	0.00193	105.944	476537
Karitiana	Yemen_Soqotri	Mamusi	0.248364	0.003494	71.092	410977		Mbuti	Yemen_Soqotri	Mamusi	0.196998	0.001921	102.546	479031
Karitiana	Yemen_Soqotri	Mamusi_Paleabu	0.248497	0.003523	70.54	404660		Mbuti	Yemen_Soqotri	Mamusi_Paleabu	0.197523	0.001932	102.211	475208
Karitiana	Yemen_Soqotri	Mandenka	0.30303	0.003617	83.779	486477		Mbuti	Yemen_Soqotri	Mandenka	0.086281	0.001221	70.667	495894
Karitiana	Yemen_Soqotri	Mang	0.217828	0.003046	71.503	403558		Mbuti	Yemen_Soqotri	Mang	0.204581	0.001962	104.261	474981
Karitiana	Yemen_Soqotri	Mangseng	0.243059	0.003442	70.611	406183		Mbuti	Yemen_Soqotri	Mangseng	0.197938	0.00187	105.841	476768
Karitiana	Yemen_Soqotri	Manjhi_Jharkhand	0.259734	0.003345	77.647	400237		Mbuti	Yemen_Soqotri	Manjhi_Jharkhand	0.208774	0.001907	109.484	468899
Karitiana	Yemen_Soqotri	Manjhi_MP	0.27597	0.003526	78.269	394036		Mbuti	Yemen_Soqotri	Manjhi_MP	0.216337	0.001915	112.948	465247
Karitiana	Yemen_Soqotri	Mansi	0.245626	0.003201	76.736	408071		Mbuti	Yemen_Soqotri	Mansi	0.219644	0.001932	113.684	479168
Karitiana	Yemen_Soqotri	Manus	0.241993	0.003569	67.81	391378		Mbuti	Yemen_Soqotri	Manus	0.19773	0.001966	100.565	466951
Karitiana	Yemen_Soqotri	Maonan	0.212726	0.002946	72.209	414545		Mbuti	Yemen_Soqotri	Maonan	0.20486	0.001968	104.072	482689
Karitiana	Yemen_Soqotri	Maratha	0.281127	0.003519	79.897	397073		Mbuti	Yemen_Soqotri	Maratha	0.218383	0.001853	117.877	466633
Karitiana	Yemen_Soqotri	Masai	0.313364	0.003717	84.311	474654		Mbuti	Yemen_Soqotri	Masai	0.123794	0.001374	90.1	491338
Karitiana	Yemen_Soqotri	Mawasi	0.254067	0.003323	76.463	397539		Mbuti	Yemen_Soqotri	Mawasi	0.209111	0.001925	108.631	467968
Karitiana	Yemen_Soqotri	Mbukushu	0.302198	0.003669	82.357	459520		Mbuti	Yemen_Soqotri	Mbukushu	0.077958	0.001213	64.244	481254
Karitiana	Yemen_Soqotri	Mbuti	0.299957	0.003681	81.49	472038		Mbuti	Yemen_Soqotri	Mbuti	0.215305	0.00196	109.875	465604
Karitiana	Yemen_Soqotri	Meddari	0.274739	0.003531	77.815	394794		Mbuti	Yemen_Soqotri	Meddari	0.219937	0.001914	114.887	466688
Karitiana	Yemen_Soqotri	Meena	0.279687	0.003448	81.117	396899		Mbuti	Yemen_Soqotri	Meena	0.198062	0.00187	105.926	478431
Karitiana	Yemen_Soqotri	Melamela	0.243182	0.00341	71.314	409248		Mbuti	Yemen_Soqotri	Melamela	0.080615	0.001213	66.444	487592
Karitiana	Yemen_Soqotri	Mende	0.302675	0.003636	83.246	472091		Mbuti	Yemen_Soqotri	Mende	0.197194	0.001909	103.295	478721
Karitiana	Yemen_Soqotri	Mengen	0.247217	0.003503	70.579	410161		Mbuti	Yemen_Soqotri	Mengen	0.205169	0.00196	104.654	480609
Karitiana	Yemen_Soqotri	Miao	0.211393	0.00295	71.671	409577		Mbuti	Yemen_Soqotri	Miao	0.218556	0.001856	117.74	482955
Karitiana	Yemen_Soqotri	Minero	0.265813	0.003246	81.88	422237		Mbuti	Yemen_Soqotri	Minero	0.203389	0.002054	98.999	460058
Karitiana	Yemen_Soqotri	Mohali	0.260652	0.003238	80.504	407431		Mbuti	Yemen_Soqotri	Mohali	0.210277	0.001852	113.568	465426
Karitiana	Yemen_Soqotri	Mohli	0.262097	0.003383	77.476	400569		Mbuti	Yemen_Soqotri	Mohli	0.210417	0.00189	111.308	468987
Karitiana	Yemen_Soqotri	Moldavian	0.319143	0.003733	85.486	414991		Mbuti	Yemen_Soqotri	Moldavian	0.238345	0.001952	122.117	477826
Karitiana	Yemen_Soqotri	Mongol	0.220705	0.002915	75.709	450056		Mbuti	Yemen_Soqotri	Mongol	0.210162	0.001922	109.373	500005
Karitiana	Yemen_Soqotri	Mongola	0.213057	0.003043	70.016	403865		Mbuti	Yemen_Soqotri	Mongola	0.206955	0.001978	104.612	477737
Karitiana	Yemen_Soqotri	Mordovian	0.300294	0.003552	84.535	432246		Mbuti	Yemen_Soqotri	Mordovian	0.234061	0.001906	122.828	490217
Karitiana	Yemen_Soqotri	Moroccan	0.328165	0.003754	87.413	443786		Mbuti	Yemen_Soqotri	Moroccan	0.202822	0.001773	114.402	482083
Karitiana	Yemen_Soqotri	Mozabite	0.328702	0.003795	86.61	459356		Mbuti	Yemen_Soqotri	Mozabite	0.207178	0.001784	116.134	491639
Karitiana	Yemen_Soqotri	Mudaliar	0.276705	0.003793	72.959	343710		Mbuti	Yemen_Soqotri	Mudaliar	0.218103	0.002143	101.771	410579
Karitiana	Yemen_Soqotri	Mulam	0.212124	0.002984	71.089	415157		Mbuti	Yemen_Soqotri	Mulam	0.204535	0.001943	105.256	482936
Karitiana	Yemen_Soqotri	Munda	0.253448	0.003375	75.101	392262		Mbuti	Yemen_Soqotri	Munda	0.207002	0.001902	108.836	464689
Karitiana	Yemen_Soqotri	Muong	0.21623	0.003042	71.073	410204		Mbuti	Yemen_Soqotri	Muong	0.204063	0.001977	103.207	478909
Karitiana	Yemen_Soqotri	Murut	0.215726	0.002993	72.085	404831		Mbuti	Yemen_Soqotri	Murut	0.20519	0.001966	104.351	475817
Karitiana	Yemen_Soqotri	Muslim_Bihar	0.27834	0.003499	79.544	398271		Mbuti	Yemen_Soqotri	Muslim_Bihar	0.217669	0.001939	112.252	467677
Karitiana	Yemen_Soqotri	Muslim_Jat	0.29933	0.003646	82.088	394941		Mbuti	Yemen_Soqotri	Muslim_Jat	0.225948	0.001932	116.968	464701
Karitiana	Yemen_Soqotri	Muslim_Karnataka	0.281845	0.003455	81.569	379361		Mbuti	Yemen_Soqotri	Muslim_Karnataka	0.217695	0.001881	115.754	434039
Karitiana	Yemen_Soqotri	Muslim_Kashmiri	0.286285	0.003432	83.427	411621		Mbuti	Yemen_Soqotri	Muslim_Kashmiri	0.222587	0.001863	119.452	474694
Karitiana	Yemen_Soqotri	Mussau	0.24152	0.003375	71.553	412145		Mbuti	Yemen_Soqotri	Mussau	0.198939	0.001878	105.911	480323
Karitiana	Yemen_Soqotri	Muthuliar	0.279057	0.003409	81.861	397025		Mbuti	Yemen_Soqotri	Muthuliar	0.215988	0.001851	116.71	466380
Karitiana	Yemen_Soqotri	Muthuraja	0.277007	0.003505	79.03	393458		Mbuti	Yemen_Soqotri	Muthuraja	0.215287	0.001864	115.499	464412
Karitiana	Yemen_Soqotri	Nadar	0.278115	0.003397	81.868	391427		Mbuti	Yemen_Soqotri	Nadar	0.216648	0.001873	115.694	440519
Karitiana	Yemen_Soqotri	Nagaseema	0.210137	0.003158	66.544	390205		Mbuti	Yemen_Soqotri	Nagaseema	0.203935	0.002006	101.665	468133
Karitiana	Yemen_Soqotri	Nai	0.279875	0.003515	79.615	396701		Mbuti	Yemen_Soqotri	Nai	0.219066	0.001878	116.661	466552
Karitiana	Yemen_Soqotri	Naidu	0.277391	0.003408	81.39	410000		Mbuti	Yemen_Soqotri	Naidu	0.216742	0.001853	116.999	473216
Karitiana	Yemen_Soqotri	Nailik	0.246492	0.003429	71.88	410062		Mbuti	Yemen_Soqotri	Nailik	0.197704	0.001889	104.686	479236
Karitiana	Yemen_Soqotri	Nakanai_Bileki	0.241993	0.003348	72.277	410250		Mbuti	Yemen_Soqotri	Nakanai_Bileki	0.196923	0.001891	104.138	479014
Karitiana	Yemen_Soqotri	Nakanai_Loso	0.247753	0.003599	68.834	402118		Mbuti	Yemen_Soqotri	Nakanai_Loso	0.197827	0.00191	103.592	472882
Karitiana	Yemen_Soqotri	Nama	0.307151	0.003653	84.09	506132		Mbuti	Yemen_Soqotri	Nama	0.077677	0.001142	68.043	513641
Karitiana	Yemen_Soqotri	Namibia_Bantu_Herero	0.30303	0.003687	82.193	463346		Mbuti	Yemen_Soqotri	Namibia_Bantu_Herero	0.07796	0.001192	65.401	483300
Karitiana	Yemen_Soqotri	Nanai	0.203298	0.00292	69.622	405039		Mbuti	Yemen_Soqotri	Nanai	0.206132	0.001977	104.292	476966
Karitiana	Yemen_Soqotri	Narikuravar	0.2779	0.003533	78.659	400651		Mbuti	Yemen_Soqotri	Narikuravar	0.218157	0.001927	113.199	468542
Karitiana	Yemen_Soqotri	Naro	0.303813	0.003718	81.711	488561		Mbuti	Yemen_Soqotri	Naro	0.046788	0.001071	43.696	501937
Karitiana	Yemen_Soqotri	Nasioi	0.247785	0.003425	72.355	410637		Mbuti	Yemen_Soqotri	Nasioi	0.198502	0.001891	104.978	479732
Karitiana	Yemen_Soqotri	Naxi	0.213012	0.003038	70.106	408371		Mbuti	Yemen_Soqotri	Naxi	0.204763	0.001977	103.586	480032
Karitiana	Yemen_Soqotri	Negidal	0.201464	0.003043	66.212	390655		Mbuti	Yemen_Soqotri	Negidal	0.206429	0.002044	101.011	468412
Karitiana	Yemen_Soqotri	New_Guinea	0.253544	0.003625	69.942	415216		Mbuti	Yemen_Soqotri	New_Guinea	0.196016	0.001911	102.568	481780
Karitiana	Yemen_Soqotri	Newar	0.246841	0.003157	78.196	422080		Mbuti	Yemen_Soqotri	Newar	0.211883	0.001883	112.532	485402
Karitiana	Yemen_Soqotri	Nganasan	0.203867	0.002931	69.564	411392		Mbuti	Yemen_Soqotri	Nganasan	0.207506	0.002012	103.109	482028
Karitiana	Yemen_Soqotri	Nggela	0.23841	0.003242	73.531	407981		Mbuti	Yemen_Soqotri	Nggela	0.200568	0.001866	107.47	478406
Karitiana	Yemen_Soqotri	Nicobarese	0.227879	0.003241	70.305	388738		Mbuti	Yemen_Soqotri	Nicobarese	0.20379	0.002028	100.483	464126
Karitiana	Yemen_Soqotri	Nivh	0.201809	0.002975	67.839	401634		Mbuti	Yemen_Soqotri	Nivh	0.206151	0.002013	102.427	475003
Karitiana	Yemen_Soqotri	Nogai_Astrakhan	0.255166	0.00324	78.765	406197		Mbuti	Yemen_Soqotri	Nogai_Astrakhan	0.22132	0.001946	113.757	475846
Karitiana	Yemen_Soqotri	Nogai_Karachay_Cherkessia	0.288532	0.003458	83.436	417212		Mbuti	Yemen_Soqotri	Nogai_Karachay_Cherkessia	0.228926	0.001893	120.948	482570
Karitiana	Yemen_Soqotri	Nogai_Stavropol	0.261336	0.00326	80.167	416784		Mbuti	Yemen_Soqotri	Nogai_Stavropol	0.221711	0.00193	114.862	481231
Karitiana	Yemen_Soqotri	Norwegian	0.310498	0.003655	84.959	425203		Mbuti	Yemen_Soqotri	Norwegian	0.237513	0.001946	122.05	485823
Karitiana	Yemen_Soqotri	Notsi	0.2447	0.003409	71.79	411543		Mbuti	Yemen_Soqotri	Notsi	0.198324	0.001844	107.558	479666
Karitiana	Yemen_Soqotri	Nung	0.213775	0.002992	71.443	409980		Mbuti	Yemen_Soqotri	Nung	0.204882	0.001952	104.977	478827
Karitiana	Yemen_Soqotri	Nyshi	0.215143	0.003087	69.697	398730		Mbuti	Yemen_Soqotri	Nyshi	0.204914	0.002001	102.398	471048
Karitiana	Yemen_Soqotri	Oddari	0.275607	0.003556	77.503	396423		Mbuti	Yemen_Soqotri	Oddari	0.216199	0.001919	112.671	466309
Karitiana	Yemen_Soqotri	Onge	0.247356	0.003404	72.664	402373		Mbuti	Yemen_Soqotri	Onge	0.201719	0.001995	101.122	473966
Karitiana	Yemen_Soqotri	Ontong_Java	0.227781	0.003165	71.98	406165		Mbuti	Yemen_Soqotri	Ontong_Java	0.201495	0.001919	105.026	478027
Karitiana	Yemen_Soqotri	Oraon	0.258094	0.003277	78.764	413776		Mbuti	Yemen_Soqotri	Oraon	0.208827	0.001821	114.65	475763
Karitiana	Yemen_Soqotri	Orcadian	0.311561	0.003662	85.084	418302		Mbuti	Yemen_Soqotri	Orcadian	0.236876	0.001933	122.541	481913
Karitiana	Yemen_Soqotri	Oroqen	0.207951	0.002944	70.639	407507		Mbuti	Yemen_Soqotri	Oroqen	0.207356	0.001989	104.24	480082
Karitiana	Yemen_Soqotri	Ossetian	0.310316	0.003672	84.519	421459		Mbuti	Yemen_Soqotri	Ossetian	0.234639	0.001913	122.646	483608
Karitiana	Yemen_Soqotri	Oswal_Jain	0.281772	0.003459	81.465	371331		Mbuti	Yemen_Soqotri	Oswal_Jain	0.219552	0.0019	115.544	430139
Karitiana	Yemen_Soqotri	Padmashali	0.273661	0.00383	71.445	377719		Mbuti	Yemen_Soqotri	Padmashali	0.215757	0.002089	103.271	455558
Karitiana	Yemen_Soqotri	Pal	0.277894	0.003553	78.205	403239		Mbuti	Yemen_Soqotri	Pal	0.217088	0.001882	115.356	471032
Karitiana	Yemen_Soqotri	Palestinian	0.330017	0.003771	87.519	458204		Mbuti	Yemen_Soqotri	Palestinian	0.229515	0.001859	123.445	494382
Karitiana	Yemen_Soqotri	Palliyar	0.265363	0.003311	80.151	435161		Mbuti	Yemen_Soqotri	Palliyar	0.209116	0.001839	113.739	488356
Karitiana	Yemen_Soqotri	Pandit	0.287818	0.003457	83.258	396776		Mbuti	Yemen_Soqotri	Pandit	0.223761	0.001928	116.065	466632
Karitiana	Yemen_Soqotri	Panika_Jharkhand	0.265927	0.003438	77.351	396930		Mbuti	Yemen_Soqotri	Panika_Jharkhand	0.212324	0.001903	111.592	466929
Karitiana	Yemen_Soqotri	Panika_MP	0.267703	0.003366	79.541	399187		Mbuti	Yemen_Soqotri	Panika_MP	0.212601	0.001946	109.273	468596
Karitiana	Yemen_Soqotri	Panta_Kapu	0.28183	0.003396	82.986	413004		Mbuti	Yemen_Soqotri	Panta_Kapu	0.219156	0.001853	118.286	467534
Karitiana	Yemen_Soqotri	Papuan	0.252763	0.003621	69.8	413182		Mbuti	Yemen_Soqotri	Papuan	0.196363	0.001913	102.647	480999
Karitiana	Yemen_Soqotri	Papuan_Central	0.236406	0.003337	70.836	406159		Mbuti	Yemen_Soqotri	Papuan_Central	0.200345	0.001887	106.192	477643
Karitiana	Yemen_Soqotri	Papuan_Eastern_Highlands	0.253544	0.003987	63.588	383358		Mbuti	Yemen_Soqotri	Papuan_Eastern_Highlands	0.196411	0.002079	94.459	461701
Karitiana	Yemen_Soqotri	Papuan_Gulf	0.243091	0.003519	69.077	398900		Mbuti	Yemen_Soqotri	Papuan_Gulf	0.197847	0.001889	104.76	473130
Karitiana	Yemen_Soqotri	Paravar	0.276235	0.00341	81.008	409517		Mbuti	Yemen_Soqotri	Paravar	0.2154	0.001865	115.495	473033
Karitiana	Yemen_Soqotri	Parhaiya	0.258166	0.003302	78.18	398481		Mbuti	Yemen_Soqotri	Parhaiya	0.209041	0.001907	109.603	467930
Karitiana	Yemen_Soqotri	Pasi	0.276769	0.003477	79.602	390843		Mbuti	Yemen_Soqotri	Pasi	0.215863	0.001953	110.518	463217
Karitiana	Yemen_Soqotri	Patel	0.280726	0.003471	80.872	406589		Mbuti	Yemen_Soqotri	Patel	0.219788	0.00187	117.527	471637
Karitiana	Yemen_Soqotri	Pathan	0.292987	0.003489	83.965	427812		Mbuti	Yemen_Soqotri	Pathan	0.226473	0.001858	121.864	486505
Karitiana	Yemen_Soqotri	PaThen	0.212389	0.003036	69.961	405157		Mbuti	Yemen_Soqotri	PaThen	0.204305	0.00199	102.679	476451
Karitiana	Yemen_Soqotri	Pattapu_Kapu	0.278088	0.003549	78.354	399698		Mbuti	Yemen_Soqotri	Pattapu_Kapu	0.215777	0.001921	112.355	468008
Karitiana	Yemen_Soqotri	PhuLa	0.214571	0.003017	71.12	408591		Mbuti	Yemen_Soqotri	PhuLa	0.204093	0.001965	103.886	478053
Karitiana	Yemen_Soqotri	Polish	0.310724	0.003639	85.394	424575		Mbuti	Yemen_Soqotri	Polish	0.236801	0.001924	123.082	483332
Karitiana	Yemen_Soqotri	Porja	0.251831	0.003406	73.944	392240		Mbuti	Yemen_Soqotri	Porja	0.207545	0.00195	106.426	464982
Karitiana	Yemen_Soqotri	Poumainaga	0.213641	0.003255	65.639	387403		Mbuti	Yemen_Soqotri	Poumainaga	0.203986	0.002009	101.512	464463
Karitiana	Yemen_Soqotri	PPD_Patient	0.275677	0.00332	83.023	419641		Mbuti	Yemen_Soqotri	PPD_Patient	0.215659	0.001856	116.199	471504
Karitiana	Yemen_Soqotri	Pulliyar	0.269061	0.003369	79.875	399113		Mbuti	Yemen_Soqotri	Pulliyar	0.212115	0.001899	111.677	443901
Karitiana	Yemen_Soqotri	Punjabi	0.281093	0.003453	81.394	414415		Mbuti	Yemen_Soqotri	Punjabi	0.219209	0.001911	114.728	479855
Karitiana	Yemen_Soqotri	Qiang	0.211414	0.002932	72.105	417726		Mbuti	Yemen_Soqotri	Qiang	0.205103	0.001943	105.571	484466
Karitiana	Yemen_Soqotri	Rai	0.215203	0.002981	72.188	400189		Mbuti	Yemen_Soqotri	Rai	0.204919	0.001957	104.688	474882
Karitiana	Yemen_Soqotri	Rajbanshi	0.241637	0.003084	78.353	420331		Mbuti	Yemen_Soqotri	Rajbanshi	0.209197	0.001872	111.764	482539
Karitiana	Yemen_Soqotri	Rajput	0.286895	0.003602	79.65	392133		Mbuti	Yemen_Soqotri	Rajput	0.223403	0.001965	113.673	463910
Karitiana	Yemen_Soqotri	Ranongga	0.238237	0.003295	72.297	406775		Mbuti	Yemen_Soqotri	Ranongga	0.198771	0.001845	107.757	477848
Karitiana	Yemen_Soqotri	Rathwa	0.274111	0.003408	80.439	400669		Mbuti	Yemen_Soqotri	Rathwa	0.216525	0.001885	114.837	468517
Karitiana	Yemen_Soqotri	Reddy_Telangana	0.279746	0.003488	80.2	409197		Mbuti	Yemen_Soqotri	Reddy_Telangana	0.218041	0.001876	116.239	473122
Karitiana	Yemen_Soqotri	Relli	0.272785	0.003485	78.277	393806		Mbuti	Yemen_Soqotri	Relli	0.213178	0.001988	107.242	465260
Karitiana	Yemen_Soqotri	Rennell_and_Bellona	0.225201	0.003307	68.089	400277		Mbuti	Yemen_Soqotri	Rennell_and_Bellona	0.201883	0.001967	102.61	474547
Karitiana	Yemen_Soqotri	Romanian	0.315735	0.003709	85.125	413326		Mbuti	Yemen_Soqotri	Romanian	0.237482	0.00195	121.802	477112
Karitiana	Yemen_Soqotri	Russell	0.237122	0.003343	70.924	397520		Mbuti	Yemen_Soqotri	Russell	0.200815	0.001942	103.388	472453
Karitiana	Yemen_Soqotri	Russia_Abkhasian	0.316222	0.004057	77.946	380889		Mbuti	Yemen_Soqotri	Russia_Abkhasian	0.236907	0.002197	107.847	460359
Karitiana	Yemen_Soqotri	Russia_NorthOssetian	0.30947	0.003906	79.224	390160		Mbuti	Yemen_Soqotri	Russia_NorthOssetian	0.233997	0.00202	115.822	466305
Karitiana	Yemen_Soqotri	Russian	0.304386	0.003575	85.153	442885		Mbuti	Yemen_Soqotri	Russian	0.235174	0.00191	123.158	495356
Karitiana	Yemen_Soqotri	Russian_Archangelsk_Krasnoborsky	0.298972	0.00365	81.902	404984		Mbuti	Yemen_Soqotri	Russian_Archangelsk_Krasnoborsky	0.234104	0.001979	118.293	473862
Karitiana	Yemen_Soqotri	Russian_Archangelsk_Leshukonsky	0.292138	0.003551	82.269	401817		Mbuti	Yemen_Soqotri	Russian_Archangelsk_Leshukonsky	0.23186	0.00199	116.513	472191
Karitiana	Yemen_Soqotri	Russian_Archangelsk_Pinezhsky	0.294558	0.003609	81.623	403184		Mbuti	Yemen_Soqotri	Russian_Archangelsk_Pinezhsky	0.233015	0.001971	118.192	472795
Karitiana	Yemen_Soqotri	Sah_Obc	0.277516	0.00363	76.452	392120		Mbuti	Yemen_Soqotri	Sah_Obc	0.217071	0.001976	109.861	464004
Karitiana	Yemen_Soqotri	Saharawi	0.328446	0.003833	85.678	426877		Mbuti	Yemen_Soqotri	Saharawi	0.203385	0.001835	110.833	476870
Karitiana	Yemen_Soqotri	Sahariya_MP	0.261178	0.003336	78.288	408593		Mbuti	Yemen_Soqotri	Sahariya_MP	0.211097	0.001876	112.526	473662
Karitiana	Yemen_Soqotri	Sahariya_UP	0.263825	0.003469	76.047	386862		Mbuti	Yemen_Soqotri	Sahariya_UP	0.21103	0.001942	108.66	461435
Karitiana	Yemen_Soqotri	Salar	0.2258	0.003036	74.376	411268		Mbuti	Yemen_Soqotri	Salar	0.2098	0.001924	109.016	480895
Karitiana	Yemen_Soqotri	Sandawe	0.311209	0.003648	85.307	498207		Mbuti	Yemen_Soqotri	Sandawe	0.110425	0.00124	89.047	504948
Karitiana	Yemen_Soqotri	Santa_Cruz	0.248572	0.00352	70.625	408422		Mbuti	Yemen_Soqotri	Santa_Cruz	0.196772	0.001911	102.969	478087
Karitiana	Yemen_Soqotri	Santa_Isabel	0.230977	0.003237	71.364	409917		Mbuti	Yemen_Soqotri	Santa_Isabel	0.200104	0.001858	107.708	479897
Karitiana	Yemen_Soqotri	Santhal	0.255968	0.003322	77.043	407366		Mbuti	Yemen_Soqotri	Santhal	0.208168	0.001868	111.458	472670
Karitiana	Yemen_Soqotri	Saposa	0.241633	0.003285	73.564	412929		Mbuti	Yemen_Soqotri	Saposa	0.19916	0.001884	105.695	480672
Karitiana	Yemen_Soqotri	Sardinian	0.329908	0.003813	86.515	429273		Mbuti	Yemen_Soqotri	Sardinian	0.240548	0.001948	123.464	485760
Karitiana	Yemen_Soqotri	Satnami	0.2736	0.003395	80.583	400234		Mbuti	Yemen_Soqotri	Satnami	0.215954	0.001875	115.188	468530
Karitiana	Yemen_Soqotri	Saudi	0.339015	0.003811	88.968	417812		Mbuti	Yemen_Soqotri	Saudi	0.23665	0.001937	122.166	477158
Karitiana	Yemen_Soqotri	Savo	0.240355	0.003355	71.645	409780		Mbuti	Yemen_Soqotri	Savo	0.199462	0.001862	107.117	479620
Karitiana	Yemen_Soqotri	Sch_caste_TN	0.273447	0.003406	80.278	396842		Mbuti	Yemen_Soqotri	Sch_caste_TN	0.212134	0.001895	111.934	459496
Karitiana	Yemen_Soqotri	Scheduled_Caste_Haryana	0.277052	0.003507	78.994	396691		Mbuti	Yemen_Soqotri	Scheduled_Caste_Haryana	0.21748	0.001928	112.79	466477
Karitiana	Yemen_Soqotri	Scheduled_Caste_Karnataka	0.274678	0.003456	79.469	400980		Mbuti	Yemen_Soqotri	Scheduled_Caste_Karnataka	0.215458	0.001894	113.773	468781
Karitiana	Yemen_Soqotri	Scheduled_Caste_Uttrakhand	0.274281	0.003426	80.048	397538		Mbuti	Yemen_Soqotri	Scheduled_Caste_Uttrakhand	0.21659	0.001937	111.795	466970
Karitiana	Yemen_Soqotri	Scottish	0.312134	0.003672	85.005	432268		Mbuti	Yemen_Soqotri	Scottish	0.237582	0.001934	122.862	488948
Karitiana	Yemen_Soqotri	Selkup	0.232832	0.003052	76.283	421926		Mbuti	Yemen_Soqotri	Selkup	0.216431	0.001942	111.466	486720
Karitiana	Yemen_Soqotri	Semende	0.218171	0.003021	72.214	409279		Mbuti	Yemen_Soqotri	Semende	0.204835	0.001952	104.941	479899
Karitiana	Yemen_Soqotri	Shah	0.265844	0.003342	79.549	397059		Mbuti	Yemen_Soqotri	Shah	0.216323	0.001962	110.245	467579
Karitiana	Yemen_Soqotri	Shani_Sc	0.273907	0.003459	79.186	392567		Mbuti	Yemen_Soqotri	Shani_Sc	0.215348	0.00192	112.136	464132
Karitiana	Yemen_Soqotri	She	0.209178	0.002955	70.779	407976		Mbuti	Yemen_Soqotri	She	0.204791	0.001967	104.101	480018
Karitiana	Yemen_Soqotri	Sherpa	0.218658	0.002986	73.234	406086		Mbuti	Yemen_Soqotri	Sherpa	0.205731	0.001978	103.996	478206
Karitiana	Yemen_Soqotri	Shetlandic	0.311723	0.003737	83.407	412622		Mbuti	Yemen_Soqotri	Shetlandic	0.237284	0.001949	121.728	477173
Karitiana	Yemen_Soqotri	Shia_Iranian_Hyderabad	0.307709	0.003679	83.644	396348		Mbuti	Yemen_Soqotri	Shia_Iranian_Hyderabad	0.231631	0.001945	119.092	465631
Karitiana	Yemen_Soqotri	Shiya	0.284469	0.003462	82.178	410783		Mbuti	Yemen_Soqotri	Shiya	0.220094	0.001846	119.202	474647
Karitiana	Yemen_Soqotri	Shor_Khakassia	0.235622	0.00315	74.794	400177		Mbuti	Yemen_Soqotri	Shor_Khakassia	0.216515	0.002022	107.081	473288
Karitiana	Yemen_Soqotri	Shor_Mountain	0.236421	0.003085	76.636	405051		Mbuti	Yemen_Soqotri	Shor_Mountain	0.21703	0.001948	111.4	476053
Karitiana	Yemen_Soqotri	Shua	0.306282	0.003663	83.614	485978		Mbuti	Yemen_Soqotri	Shua	0.073428	0.001158	63.394	497568
Karitiana	Yemen_Soqotri	Sicilian	0.324446	0.003761	86.256	421899		Mbuti	Yemen_Soqotri	Sicilian	0.236491	0.001941	121.834	481546
Karitiana	Yemen_Soqotri	Siddi_Gujarat	0.268302	0.003519	76.247	392220		Mbuti	Yemen_Soqotri	Siddi_Gujarat	0.211726	0.00194	109.138	463917
Karitiana	Yemen_Soqotri	Siddi_Karnataka	0.295628	0.003594	82.245	423090		Mbuti	Yemen_Soqotri	Siddi_Karnataka	0.133948	0.001768	75.745	466925
Karitiana	Yemen_Soqotri	Sikh_Jatt	0.285724	0.003414	83.695	426447		Mbuti	Yemen_Soqotri	Sikh_Jatt	0.22305	0.001855	120.257	474444
Karitiana	Yemen_Soqotri	Sila	0.213675	0.003051	70.029	404657		Mbuti	Yemen_Soqotri	Sila	0.203719	0.001983	102.73	475921
Karitiana	Yemen_Soqotri	Silawat	0.278525	0.003534	78.824	392361		Mbuti	Yemen_Soqotri	Silawat	0.217524	0.001907	114.091	463998
Karitiana	Yemen_Soqotri	Sindhi_MP	0.277635	0.003443	80.645	401420		Mbuti	Yemen_Soqotri	Sindhi_MP	0.21749	0.001912	113.76	469007
Karitiana	Yemen_Soqotri	Sindhi_Pakistan	0.291517	0.003478	83.821	425083		Mbuti	Yemen_Soqotri	Sindhi_Pakistan	0.22437	0.00187	120.003	484957
Karitiana	Yemen_Soqotri	Somali	0.321557	0.003726	86.307	467149		Mbuti	Yemen_Soqotri	Somali	0.154023	0.001511	101.907	489954
Karitiana	Yemen_Soqotri	Sonkar	0.276064	0.003445	80.134	397912		Mbuti	Yemen_Soqotri	Sonkar	0.216961	0.001915	113.305	467110
Karitiana	Yemen_Soqotri	Sonr	0.255081	0.003619	70.477	345343		Mbuti	Yemen_Soqotri	Sonr	0.208322	0.002041	102.071	412093
Karitiana	Yemen_Soqotri	Sorb	0.310799	0.003686	84.309	410927		Mbuti	Yemen_Soqotri	Sorb	0.237223	0.00198	119.785	476240
Karitiana	Yemen_Soqotri	Southwest_Bougainville	0.245725	0.003668	66.984	389067		Mbuti	Yemen_Soqotri	Southwest_Bougainville	0.19769	0.001922	102.858	464840
Karitiana	Yemen_Soqotri	Spanish	0.320178	0.003707	86.365	469293		Mbuti	Yemen_Soqotri	Spanish	0.237124	0.001914	123.858	503671
Karitiana	Yemen_Soqotri	Spanish_Lleida	0.322237	0.004025	80.068	368714		Mbuti	Yemen_Soqotri	Spanish_Lleida	0.237854	0.002169	109.682	443190
Karitiana	Yemen_Soqotri	Spanish_North	0.318671	0.003745	85.096	403820		Mbuti	Yemen_Soqotri	Spanish_North	0.238638	0.00198	120.532	473611
Karitiana	Yemen_Soqotri	Srivastava	0.281101	0.00353	79.624	400923		Mbuti	Yemen_Soqotri	Srivastava	0.219089	0.001903	115.133	468830
Karitiana	Yemen_Soqotri	Sugali	0.271901	0.003442	78.988	388250		Mbuti	Yemen_Soqotri	Sugali	0.21455	0.001931	111.136	455041
Karitiana	Yemen_Soqotri	Sulka	0.247913	0.003467	71.512	418405		Mbuti	Yemen_Soqotri	Sulka	0.197203	0.001871	105.382	483949
Karitiana	Yemen_Soqotri	Syed	0.277182	0.003714	74.628	344958		Mbuti	Yemen_Soqotri	Syed	0.215276	0.002061	104.447	412153
Karitiana	Yemen_Soqotri	Syon	0.264328	0.003363	78.596	392197		Mbuti	Yemen_Soqotri	Syon	0.216782	0.001912	113.36	465080
Karitiana	Yemen_Soqotri	Syrian	0.326465	0.003723	87.687	442525		Mbuti	Yemen_Soqotri	Syrian	0.230072	0.001845	124.706	488829
Karitiana	Yemen_Soqotri	Taa_East	0.303392	0.003685	82.332	481786		Mbuti	Yemen_Soqotri	Taa_East	0.047325	0.001032	45.847	497007
Karitiana	Yemen_Soqotri	Taa_North	0.303765	0.003716	81.741	487159		Mbuti	Yemen_Soqotri	Taa_North	0.047094	0.001057	44.548	500744
Karitiana	Yemen_Soqotri	Taa_West	0.303084	0.003693	82.064	503656		Mbuti	Yemen_Soqotri	Taa_West	0.044687	0.000994	44.947	510450
Karitiana	Yemen_Soqotri	Tabasaran	0.309634	0.003644	84.959	413896		Mbuti	Yemen_Soqotri	Tabasaran	0.234539	0.001927	121.716	477668
Karitiana	Yemen_Soqotri	Tadvi	0.271924	0.003576	76.034	392735		Mbuti	Yemen_Soqotri	Tadvi	0.213634	0.001914	111.644	464467
Karitiana	Yemen_Soqotri	Tagalog	0.22066	0.003094	71.311	401166		Mbuti	Yemen_Soqotri	Tagalog	0.205565	0.001946	105.625	473431
Karitiana	Yemen_Soqotri	Tajik	0.292228	0.003443	84.88	436821		Mbuti	Yemen_Soqotri	Tajik	0.229054	0.001866	122.73	492125
Karitiana	Yemen_Soqotri	Tamang	0.225558	0.003135	71.938	407611		Mbuti	Yemen_Soqotri	Tamang	0.207215	0.001946	106.482	478364
Karitiana	Yemen_Soqotri	Tamta	0.267193	0.0037	72.22	377665		Mbuti	Yemen_Soqotri	Tamta	0.216576	0.00205	105.646	455833
Karitiana	Yemen_Soqotri	Tanti	0.269017	0.003495	76.969	386370		Mbuti	Yemen_Soqotri	Tanti	0.214724	0.002029	105.838	461192
Karitiana	Yemen_Soqotri	Tatar_Kazan	0.286469	0.003453	82.962	420032		Mbuti	Yemen_Soqotri	Tatar_Kazan	0.230402	0.001923	119.799	482375
Karitiana	Yemen_Soqotri	Tatar_Mishar	0.293808	0.003525	83.346	415293		Mbuti	Yemen_Soqotri	Tatar_Mishar	0.232223	0.001941	119.652	479467
Karitiana	Yemen_Soqotri	Tatar_Siberian	0.257253	0.003192	80.592	426368		Mbuti	Yemen_Soqotri	Tatar_Siberian	0.221621	0.001896	116.887	486105
Karitiana	Yemen_Soqotri	Tatar_Siberian_Zabolotniye	0.251019	0.003211	78.17	400375		Mbuti	Yemen_Soqotri	Tatar_Siberian_Zabolotniye	0.219805	0.001951	112.641	472756
Karitiana	Yemen_Soqotri	Tay	0.212912	0.002964	71.837	408655		Mbuti	Yemen_Soqotri	Tay	0.204108	0.001958	104.265	478130
Karitiana	Yemen_Soqotri	Teop	0.243643	0.00338	72.09	411028		Mbuti	Yemen_Soqotri	Teop	0.198219	0.001875	105.722	479773
Karitiana	Yemen_Soqotri	Thai	0.219702	0.002946	74.574	423012		Mbuti	Yemen_Soqotri	Thai	0.205595	0.001919	107.132	486735
Karitiana	Yemen_Soqotri	Thakur	0.264516	0.00326	81.143	414484		Mbuti	Yemen_Soqotri	Thakur	0.217838	0.001846	118.002	477100
Karitiana	Yemen_Soqotri	Tharu	0.244369	0.003108	78.631	404528		Mbuti	Yemen_Soqotri	Tharu	0.210816	0.00189	111.535	475905
Karitiana	Yemen_Soqotri	Tharu_UP	0.262813	0.003412	77.031	392821		Mbuti	Yemen_Soqotri	Tharu_UP	0.214963	0.001908	112.66	465465
Karitiana	Yemen_Soqotri	Tharu_Uttrakhand	0.247857	0.003198	77.516	397145		Mbuti	Yemen_Soqotri	Tharu_Uttrakhand	0.211864	0.001906	111.182	468350
Karitiana	Yemen_Soqotri	Tibetan	0.215108	0.002944	73.071	440447		Mbuti	Yemen_Soqotri	Tibetan	0.205755	0.001943	105.883	495744
Karitiana	Yemen_Soqotri	Tibetan_Yunnan	0.213918	0.003139	68.151	395734		Mbuti	Yemen_Soqotri	Tibetan_Yunnan	0.204929	0.002056	99.689	472380
Karitiana	Yemen_Soqotri	Tigak	0.242976	0.003403	71.403	411790		Mbuti	Yemen_Soqotri	Tigak	0.198219	0.00185	107.135	479907
Karitiana	Yemen_Soqotri	Tikopia	0.226701	0.00325	69.756	402626		Mbuti	Yemen_Soqotri	Tikopia	0.202969	0.00193	105.151	476048
Karitiana	Yemen_Soqotri	Tlingit	0.220042	0.003405	64.628	386436		Mbuti	Yemen_Soqotri	Tlingit	0.219942	0.002052	107.17	467634
Karitiana	Yemen_Soqotri	Todzin	0.214976	0.00316	68.026	390685		Mbuti	Yemen_Soqotri	Todzin	0.210094	0.00204	102.969	468400
Karitiana	Yemen_Soqotri	Tofalar	0.216332	0.002993	72.285	413897		Mbuti	Yemen_Soqotri	Tofalar	0.21086	0.001957	107.757	480900
Karitiana	Yemen_Soqotri	Tolai	0.248655	0.003423	72.652	420998		Mbuti	Yemen_Soqotri	Tolai	0.198111	0.001855	106.818	485258
Karitiana	Yemen_Soqotri	Tongan	0.224336	0.003169	70.801	404135		Mbuti	Yemen_Soqotri	Tongan	0.202067	0.001931	104.665	476838
Karitiana	Yemen_Soqotri	Tshwa	0.304098	0.003691	82.392	468489		Mbuti	Yemen_Soqotri	Tshwa	0.06053	0.001181	51.247	489056
Karitiana	Yemen_Soqotri	Tu	0.216732	0.00294	73.708	412015		Mbuti	Yemen_Soqotri	Tu	0.206716	0.001964	105.229	481922
Karitiana	Yemen_Soqotri	Tubalar	0.239986	0.003034	79.099	424459		Mbuti	Yemen_Soqotri	Tubalar	0.217201	0.001923	112.958	487794
Karitiana	Yemen_Soqotri	Tujia	0.210954	0.002999	70.338	410180		Mbuti	Yemen_Soqotri	Tujia	0.205254	0.001967	104.331	481110
Karitiana	Yemen_Soqotri	Tunisian	0.327197	0.00371	88.184	435668		Mbuti	Yemen_Soqotri	Tunisian	0.209408	0.001845	113.493	481660
Karitiana	Yemen_Soqotri	Turkish	0.315388	0.003654	86.314	444924		Mbuti	Yemen_Soqotri	Turkish	0.235307	0.00189	124.484	494532
Karitiana	Yemen_Soqotri	Turkish_Balikesir	0.306289	0.003714	82.47	402914		Mbuti	Yemen_Soqotri	Turkish_Balikesir	0.233362	0.001957	119.274	473616
Karitiana	Yemen_Soqotri	Turkmen	0.277469	0.003404	81.52	409172		Mbuti	Yemen_Soqotri	Turkmen	0.224444	0.001921	116.857	478391
Karitiana	Yemen_Soqotri	Tuvinian	0.220928	0.002949	74.917	435084		Mbuti	Yemen_Soqotri	Tuvinian	0.211105	0.001939	108.845	493131
Karitiana	Yemen_Soqotri	Udmurt	0.275294	0.003413	80.649	412414		Mbuti	Yemen_Soqotri	Udmurt	0.227436	0.001944	116.966	478587
Karitiana	Yemen_Soqotri	Ukrainian	0.309743	0.003667	84.464	420213		Mbuti	Yemen_Soqotri	Ukrainian	0.23648	0.001944	121.67	483314
Karitiana	Yemen_Soqotri	Ukrainian_North	0.309638	0.003667	84.433	410765		Mbuti	Yemen_Soqotri	Ukrainian_North	0.235843	0.001943	121.394	476216
Karitiana	Yemen_Soqotri	Ulchi	0.201892	0.002849	70.862	416470		Mbuti	Yemen_Soqotri	Ulchi	0.206026	0.001967	104.729	484741
Karitiana	Yemen_Soqotri	Ulladan	0.265454	0.003429	77.407	400523		Mbuti	Yemen_Soqotri	Ulladan	0.210753	0.001953	107.888	461392
Karitiana	Yemen_Soqotri	Uyghur	0.255665	0.00317	80.658	419107		Mbuti	Yemen_Soqotri	Uyghur	0.219374	0.001908	114.988	484240
Karitiana	Yemen_Soqotri	Uzbek	0.273323	0.003299	82.838	437581		Mbuti	Yemen_Soqotri	Uzbek	0.223536	0.001882	118.756	493371
Karitiana	Yemen_Soqotri	Vadde	0.276746	0.003608	76.694	364368		Mbuti	Yemen_Soqotri	Vadde	0.216924	0.001917	113.133	426408
Karitiana	Yemen_Soqotri	Vanuatu_Ambrym	0.250445	0.003546	70.621	400636		Mbuti	Yemen_Soqotri	Vanuatu_Ambrym	0.198218	0.001925	102.991	468354
Karitiana	Yemen_Soqotri	Vanuatu_Aneityum	0.242912	0.003396	71.522	401313		Mbuti	Yemen_Soqotri	Vanuatu_Aneityum	0.199152	0.001905	104.521	469197
Karitiana	Yemen_Soqotri	Vanuatu_Aoba	0.245589	0.003441	71.364	400784		Mbuti	Yemen_Soqotri	Vanuatu_Aoba	0.197603	0.001897	104.165	468504
Karitiana	Yemen_Soqotri	Vanuatu_Banks	0.244833	0.003401	71.979	403309		Mbuti	Yemen_Soqotri	Vanuatu_Banks	0.199284	0.001907	104.506	470144
Karitiana	Yemen_Soqotri	Vanuatu_Efate	0.248731	0.003481	71.462	401811		Mbuti	Yemen_Soqotri	Vanuatu_Efate	0.197675	0.001901	103.991	469040
Karitiana	Yemen_Soqotri	Vanuatu_Efate_Mele	0.24921	0.003508	71.032	403712		Mbuti	Yemen_Soqotri	Vanuatu_Efate_Mele	0.197626	0.001901	103.97	470047
Karitiana	Yemen_Soqotri	Vanuatu_Efate_Mele2	0.240316	0.003552	67.651	386803		Mbuti	Yemen_Soqotri	Vanuatu_Efate_Mele2	0.199926	0.002036	98.213	461191
Karitiana	Yemen_Soqotri	Vanuatu_Emae	0.246433	0.003452	71.398	400820		Mbuti	Yemen_Soqotri	Vanuatu_Emae	0.198339	0.001917	103.445	468917
Karitiana	Yemen_Soqotri	Vanuatu_Emae2	0.254419	0.003532	72.039	389789		Mbuti	Yemen_Soqotri	Vanuatu_Emae2	0.202844	0.001956	103.687	462507
Karitiana	Yemen_Soqotri	Vanuatu_Erromango	0.249087	0.00359	69.38	388380		Mbuti	Yemen_Soqotri	Vanuatu_Erromango	0.199336	0.001955	101.968	461673
Karitiana	Yemen_Soqotri	Vanuatu_Fila	0.251347	0.003855	65.206	379911		Mbuti	Yemen_Soqotri	Vanuatu_Fila	0.197945	0.002065	95.866	456165
Karitiana	Yemen_Soqotri	Vanuatu_Futuna	0.243415	0.003511	69.337	391629		Mbuti	Yemen_Soqotri	Vanuatu_Futuna	0.200938	0.001917	104.825	463952
Karitiana	Yemen_Soqotri	Vanuatu_Maewo	0.247074	0.003424	72.168	406439		Mbuti	Yemen_Soqotri	Vanuatu_Maewo	0.198991	0.001887	105.473	471831
Karitiana	Yemen_Soqotri	Vanuatu_Makura	0.24768	0.003495	70.864	397600		Mbuti	Yemen_Soqotri	Vanuatu_Makura	0.199241	0.001909	104.374	466959
Karitiana	Yemen_Soqotri	Vanuatu_Malekula	0.249524	0.003497	71.356	404133		Mbuti	Yemen_Soqotri	Vanuatu_Malekula	0.19816	0.001909	103.812	470221
Karitiana	Yemen_Soqotri	Vanuatu_Nguna	0.250447	0.003657	68.482	392096		Mbuti	Yemen_Soqotri	Vanuatu_Nguna	0.198061	0.001987	99.679	463624
Karitiana	Yemen_Soqotri	Vanuatu_Paama	0.249523	0.003496	71.366	401866		Mbuti	Yemen_Soqotri	Vanuatu_Paama	0.197772	0.001921	102.979	468991
Karitiana	Yemen_Soqotri	Vanuatu_Pentecost_Baie_Barrier	0.24897	0.003464	71.884	404956		Mbuti	Yemen_Soqotri	Vanuatu_Pentecost_Baie_Barrier	0.198837	0.001937	102.677	470847
Karitiana	Yemen_Soqotri	Vanuatu_Pentecost_Bwatnapni	0.249756	0.003565	70.064	392643		Mbuti	Yemen_Soqotri	Vanuatu_Pentecost_Bwatnapni	0.198213	0.001916	103.439	463990
Karitiana	Yemen_Soqotri	Vanuatu_Pentecost_Maram	0.24817	0.003452	71.883	399631		Mbuti	Yemen_Soqotri	Vanuatu_Pentecost_Maram	0.198471	0.00191	103.936	467974
Karitiana	Yemen_Soqotri	Vanuatu_Pentecost_Maram2	0.243127	0.00378	64.327	384230		Mbuti	Yemen_Soqotri	Vanuatu_Pentecost_Maram2	0.198913	0.002078	95.734	459465
Karitiana	Yemen_Soqotri	Vanuatu_Pentecost_Ranmawat	0.248264	0.003529	70.343	398531		Mbuti	Yemen_Soqotri	Vanuatu_Pentecost_Ranmawat	0.19889	0.001942	102.424	467459
Karitiana	Yemen_Soqotri	Vanuatu_Pentecost_Wugunmel	0.248631	0.003559	69.868	398251		Mbuti	Yemen_Soqotri	Vanuatu_Pentecost_Wugunmel	0.197566	0.001917	103.047	467240
Karitiana	Yemen_Soqotri	Vanuatu_Santo_Jaraylan	0.250162	0.003584	69.8	395066		Mbuti	Yemen_Soqotri	Vanuatu_Santo_Jaraylan	0.196942	0.001957	100.62	465220
Karitiana	Yemen_Soqotri	Vanuatu_Santo_Malau	0.248917	0.003705	67.18	387771		Mbuti	Yemen_Soqotri	Vanuatu_Santo_Malau	0.197869	0.001936	102.187	461456
Karitiana	Yemen_Soqotri	Vanuatu_Santo_Mbauk	0.251352	0.003643	69.005	397018		Mbuti	Yemen_Soqotri	Vanuatu_Santo_Mbauk	0.197866	0.001946	101.654	466265
Karitiana	Yemen_Soqotri	Vanuatu_Santo_Morou	0.24976	0.003574	69.883	391756		Mbuti	Yemen_Soqotri	Vanuatu_Santo_Morou	0.197107	0.001986	99.27	463364
Karitiana	Yemen_Soqotri	Vanuatu_Santo_Okoro	0.24908	0.003634	68.532	394574		Mbuti	Yemen_Soqotri	Vanuatu_Santo_Okoro	0.198236	0.001985	99.886	465165
Karitiana	Yemen_Soqotri	Vanuatu_Santo_Port_Olry	0.249542	0.003533	70.635	399034		Mbuti	Yemen_Soqotri	Vanuatu_Santo_Port_Olry	0.197541	0.001936	102.043	467393
Karitiana	Yemen_Soqotri	Vanuatu_Santo_Rango	0.251998	0.003557	70.847	396885		Mbuti	Yemen_Soqotri	Vanuatu_Santo_Rango	0.198293	0.001941	102.151	466201
Karitiana	Yemen_Soqotri	Vanuatu_Santo_Sara	0.251375	0.00358	70.208	392382		Mbuti	Yemen_Soqotri	Vanuatu_Santo_Sara	0.197374	0.001944	101.513	463484
Karitiana	Yemen_Soqotri	Vanuatu_Santo_Tasiriki	0.247336	0.003503	70.598	387629		Mbuti	Yemen_Soqotri	Vanuatu_Santo_Tasiriki	0.199458	0.002022	98.621	461224
Karitiana	Yemen_Soqotri	Vanuatu_Santo_Tutuba	0.245661	0.003444	71.327	398262		Mbuti	Yemen_Soqotri	Vanuatu_Santo_Tutuba	0.19898	0.001923	103.473	467440
Karitiana	Yemen_Soqotri	Vanuatu_Tanna	0.250407	0.003481	71.931	405681		Mbuti	Yemen_Soqotri	Vanuatu_Tanna	0.198533	0.00189	105.035	470959
Karitiana	Yemen_Soqotri	Vanuatu_Tongoa	0.249544	0.003519	70.912	397246		Mbuti	Yemen_Soqotri	Vanuatu_Tongoa	0.198243	0.001976	100.348	466573
Karitiana	Yemen_Soqotri	Vella_Lavella	0.239762	0.00332	72.217	406838		Mbuti	Yemen_Soqotri	Vella_Lavella	0.198932	0.001891	105.178	478035
Karitiana	Yemen_Soqotri	Veps	0.296644	0.003597	82.475	412005		Mbuti	Yemen_Soqotri	Veps	0.233714	0.001948	119.988	477730
Karitiana	Yemen_Soqotri	Vietnam_Lahu	0.215038	0.002975	72.287	406713		Mbuti	Yemen_Soqotri	Vietnam_Lahu	0.204635	0.001952	104.834	477077
Karitiana	Yemen_Soqotri	Vietnamese	0.215555	0.003	71.852	408512		Mbuti	Yemen_Soqotri	Vietnamese	0.205061	0.001972	103.966	477938
Karitiana	Yemen_Soqotri	Visayan	0.217195	0.003105	69.957	397709		Mbuti	Yemen_Soqotri	Visayan	0.203274	0.001944	104.582	471488
Karitiana	Yemen_Soqotri	Vishwabrahmin	0.274669	0.003354	81.893	423234		Mbuti	Yemen_Soqotri	Vishwabrahmin	0.215419	0.001843	116.909	484040
Karitiana	Yemen_Soqotri	Vysya	0.276945	0.003397	81.517	437012		Mbuti	Yemen_Soqotri	Vysya	0.216245	0.001838	117.624	489227
Karitiana	Yemen_Soqotri	Wambo	0.301241	0.003626	83.073	458282		Mbuti	Yemen_Soqotri	Wambo	0.077372	0.001203	64.302	480568
Karitiana	Yemen_Soqotri	Wan	0.259412	0.003451	75.16	391626		Mbuti	Yemen_Soqotri	Wan	0.215129	0.001924	111.812	464816
Karitiana	Yemen_Soqotri	Warli	0.270875	0.003361	80.586	392345		Mbuti	Yemen_Soqotri	Warli	0.213058	0.001953	109.088	464121
Karitiana	Yemen_Soqotri	Xibo	0.21262	0.002942	72.276	405657		Mbuti	Yemen_Soqotri	Xibo	0.206223	0.001969	104.738	478786
Karitiana	Yemen_Soqotri	Xuun	0.303402	0.00369	82.216	506519		Mbuti	Yemen_Soqotri	Xuun	0.052621	0.00097	54.229	512122
Karitiana	Yemen_Soqotri	Yadav_Pondicherry	0.278835	0.003414	81.666	415143		Mbuti	Yemen_Soqotri	Yadav_Pondicherry	0.216928	0.001855	116.917	475945
Karitiana	Yemen_Soqotri	Yadav_Rajasthan	0.287853	0.003636	79.171	392114		Mbuti	Yemen_Soqotri	Yadav_Rajasthan	0.222606	0.001976	112.66	463861
Karitiana	Yemen_Soqotri	Yadav_UP	0.286548	0.003611	79.348	391629		Mbuti	Yemen_Soqotri	Yadav_UP	0.222735	0.001925	115.702	463616
Karitiana	Yemen_Soqotri	Yakut	0.214692	0.002972	72.238	417282		Mbuti	Yemen_Soqotri	Yakut	0.209776	0.001947	107.757	484610
Karitiana	Yemen_Soqotri	Yanidi	0.27239	0.003421	79.633	388120		Mbuti	Yemen_Soqotri	Yanidi	0.214295	0.001917	111.76	454917
Karitiana	Yemen_Soqotri	Yemeni	0.330461	0.003784	87.341	425659		Mbuti	Yemen_Soqotri	Yemeni	0.21716	0.00187	116.116	478160
Karitiana	Yemen_Soqotri	Yemeni_Desert	0.351036	0.003938	89.144	451597		Mbuti	Yemen_Soqotri	Yemeni_Desert	0.243134	0.001901	127.874	466157
Karitiana	Yemen_Soqotri	Yemeni_Desert2	0.328017	0.003771	86.989	418515		Mbuti	Yemen_Soqotri	Yemeni_Desert2	0.199925	0.001724	115.953	476907
Karitiana	Yemen_Soqotri	Yemeni_Highlands	0.339224	0.003857	87.959	442297		Mbuti	Yemen_Soqotri	Yemeni_Highlands	0.232701	0.001878	123.9	475817
Karitiana	Yemen_Soqotri	Yemeni_Highlands_Raymah	0.33482	0.004285	78.134	373485		Mbuti	Yemen_Soqotri	Yemeni_Highlands_Raymah	0.213215	0.002413	88.361	444373
Karitiana	Yemen_Soqotri	Yemeni_Northwest	0.33965	0.003811	89.119	436509		Mbuti	Yemen_Soqotri	Yemeni_Northwest	0.235103	0.001875	125.393	474025
Karitiana	Yemen_Soqotri	Yerukali	0.275159	0.00341	80.691	407174		Mbuti	Yemen_Soqotri	Yerukali	0.215671	0.001892	113.979	472213
Karitiana	Yemen_Soqotri	Yi	0.211513	0.003017	70.104	410463		Mbuti	Yemen_Soqotri	Yi	0.204961	0.001977	103.67	481176
Karitiana	Yemen_Soqotri	Yoruba	0.302887	0.003642	83.176	494706		Mbuti	Yemen_Soqotri	Yoruba	0.083193	0.001204	69.095	500708
Karitiana	Yemen_Soqotri	YRI	0.303078	0.003633	83.422	508439		Mbuti	Yemen_Soqotri	YRI	0.083014	0.001188	69.87	510642
Karitiana	Yemen_Soqotri	Yugur	0.214901	0.002932	73.283	417821		Mbuti	Yemen_Soqotri	Yugur	0.206786	0.001945	106.342	484466
Karitiana	Yemen_Soqotri	Yukagir_Forest	0.258113	0.003247	79.492	403211		Mbuti	Yemen_Soqotri	Yukagir_Forest	0.223246	0.001957	114.068	476454
Karitiana	Yemen_Soqotri	Yukagir_Tundra	0.199817	0.00291	68.656	408923		Mbuti	Yemen_Soqotri	Yukagir_Tundra	0.207993	0.00196	106.12	481384
Karitiana	Yemen_Soqotri	Zhuang	0.212593	0.002969	71.592	417141		Mbuti	Yemen_Soqotri	Zhuang	0.204903	0.001945	105.367	484101

## Sheet: SuppData9 (Dstats)
Supplementary Data 9. D-statistics of the form D(outgroup, X; A,B).
Outgroup	X	A	B	f4	std err	Z	SNPs		Outgroup	X	A	B	f4	std err	Z	SNPs		Outgroup	X	A	B	f4	std err	Z	SNPs
Karitiana	Yemen_Soqotri	Yemeni_Highlands_Raymah	Yemeni_Desert	0.0271	0.003184	8.52	526635		Karitiana	Yemeni_Desert	Yemeni_Highlands_Raymah	Yemen_Soqotri	0.0226	0.003126	7.219	526635		Karitiana	Wambo	Yemen_Soqotri	Yemeni_Desert	0.0067	0.001564	4.26	527805
Karitiana	Yemen_Soqotri	Saudi	Yemeni_Desert	0.0195	0.001528	12.759	527805		Karitiana	Yemeni_Desert	Jew_Yemenite	Yemen_Soqotri	0.0148	0.001689	8.756	527805		Karitiana	BantuSA	Yemen_Soqotri	Yemeni_Desert	0.0064	0.001542	4.147	527805
Karitiana	Yemen_Soqotri	Italian_Sardinian	Yemeni_Desert	0.0319	0.002478	12.876	527792		Karitiana	Yemeni_Desert	BedouinB	Yemen_Soqotri	0.0146	0.001658	8.809	527805		Karitiana	Mandenka	Yemen_Soqotri	Yemeni_Desert	0.0062	0.001526	4.036	527805
Karitiana	Yemen_Soqotri	Jew_Yemenite	Yemeni_Desert	0.019	0.001469	12.932	527805		Karitiana	Yemeni_Desert	Saudi	Yemen_Soqotri	0.0169	0.001701	9.962	527805		Karitiana	Mende	Yemen_Soqotri	Yemeni_Desert	0.006	0.001541	3.866	527805
Karitiana	Yemen_Soqotri	BedouinB	Yemeni_Desert	0.0186	0.001434	12.959	527805		Karitiana	Yemeni_Desert	Yemeni_Northwest	Yemen_Soqotri	0.0161	0.001383	11.643	527805		Karitiana	Cameroon_Bafut	Yemen_Soqotri	Yemeni_Desert	0.0057	0.001537	3.712	527805
Karitiana	Yemen_Soqotri	Spanish_Lleida	Yemeni_Desert	0.0484	0.003325	14.555	511160		Karitiana	Yemeni_Desert	Yemeni_Highlands	Yemen_Soqotri	0.0162	0.001376	11.801	527805		Karitiana	Cameroon_Mbo	Yemen_Soqotri	Yemeni_Desert	0.0056	0.001517	3.707	527805
Karitiana	Yemen_Soqotri	Yemeni_Northwest	Yemeni_Desert	0.0192	0.001194	16.097	527805		Karitiana	Yemeni_Desert	Italian_Sardinian	Yemen_Soqotri	0.0321	0.002523	12.705	527792		Karitiana	Namibia_Bantu_Herero	Yemen_Soqotri	Yemeni_Desert	0.0057	0.001537	3.675	527805
Karitiana	Yemen_Soqotri	Russia_Abkhasian	Yemeni_Desert	0.0569	0.003319	17.151	526417		Karitiana	Yemeni_Desert	Spanish_Lleida	Yemen_Soqotri	0.047	0.003437	13.678	511160		Karitiana	Malawi_Yao	Yemen_Soqotri	Yemeni_Desert	0.0057	0.001543	3.674	524587
Karitiana	Yemen_Soqotri	Eritrea	Yemeni_Desert	0.0355	0.002014	17.603	527805		Karitiana	Yemeni_Desert	Eritrea	Yemen_Soqotri	0.0321	0.002137	15.018	527805		Karitiana	Malawi_Tumbuka	Yemen_Soqotri	Yemeni_Desert	0.0056	0.001548	3.643	524587
Karitiana	Yemen_Soqotri	Yemeni_Highlands	Yemeni_Desert	0.0199	0.001126	17.705	527805		Karitiana	Yemeni_Desert	Libyan	Yemen_Soqotri	0.0287	0.001867	15.396	524311		Karitiana	Yoruba	Yemen_Soqotri	Yemeni_Desert	0.0055	0.001522	3.637	527805
Karitiana	Yemen_Soqotri	Libyan	Yemeni_Desert	0.0321	0.001744	18.43	524311		Karitiana	Yemeni_Desert	Russia_Abkhasian	Yemen_Soqotri	0.057	0.00336	16.978	526417		Karitiana	Mbuti	Yemen_Soqotri	Yemeni_Desert	0.0059	0.001612	3.636	527805
Karitiana	Yemen_Soqotri	IBS_CanaryIslands	Yemeni_Desert	0.0485	0.00255	19	527801		Karitiana	Yemeni_Desert	Saharawi	Yemen_Soqotri	0.0339	0.001954	17.353	527805		Karitiana	Biaka	Yemen_Soqotri	Yemeni_Desert	0.0056	0.001551	3.61	527805
Karitiana	Yemen_Soqotri	Saharawi	Yemeni_Desert	0.0366	0.001906	19.225	527805		Karitiana	Yemeni_Desert	Ethiopia_Somali	Yemen_Soqotri	0.0409	0.002328	17.564	524580		Karitiana	Damara	Yemen_Soqotri	Yemeni_Desert	0.0055	0.001543	3.578	527805
Karitiana	Yemen_Soqotri	Ethiopia_Somali	Yemeni_Desert	0.0437	0.002263	19.331	524580		Karitiana	Yemeni_Desert	Yemeni	Yemen_Soqotri	0.0305	0.001725	17.682	527805		Karitiana	Luo	Yemen_Soqotri	Yemeni_Desert	0.0055	0.001543	3.541	527805
Karitiana	Yemen_Soqotri	Jew_Tunisian	Yemeni_Desert	0.0338	0.001696	19.933	527805		Karitiana	Yemeni_Desert	Jew_Tunisian	Yemen_Soqotri	0.0329	0.001847	17.816	527805		Karitiana	Malawi_Chewa	Yemen_Soqotri	Yemeni_Desert	0.0055	0.001554	3.529	524587
Karitiana	Yemen_Soqotri	Yemeni	Yemeni_Desert	0.0335	0.001679	19.941	527805		Karitiana	Yemeni_Desert	Lebanese_Christian	Yemen_Soqotri	0.0304	0.001634	18.602	524311		Karitiana	YRI	Yemen_Soqotri	Yemeni_Desert	0.0054	0.001528	3.513	527805
Karitiana	Yemen_Soqotri	Lebanese_Christian	Yemeni_Desert	0.0312	0.001508	20.674	524311		Karitiana	Yemeni_Desert	Jew_Iraqi	Yemen_Soqotri	0.0334	0.001776	18.82	527805		Karitiana	Himba	Yemen_Soqotri	Yemeni_Desert	0.0057	0.00161	3.511	527803
Karitiana	Yemen_Soqotri	Jew_Iraqi	Yemeni_Desert	0.035	0.001681	20.816	527805		Karitiana	Yemeni_Desert	IBS_CanaryIslands	Yemen_Soqotri	0.0481	0.00251	19.174	527801		Karitiana	Khwe	Yemen_Soqotri	Yemeni_Desert	0.0054	0.001539	3.503	527805
Karitiana	Yemen_Soqotri	Cypriot	Yemeni_Desert	0.0356	0.001657	21.505	527805		Karitiana	Yemeni_Desert	Moroccan	Yemen_Soqotri	0.0334	0.001738	19.234	524311		Karitiana	Esan	Yemen_Soqotri	Yemeni_Desert	0.0054	0.001558	3.485	527805
Karitiana	Yemen_Soqotri	Jew_Libyan	Yemeni_Desert	0.0354	0.001606	22.009	527805		Karitiana	Yemeni_Desert	Egyptian	Yemen_Soqotri	0.0294	0.001498	19.613	527805		Karitiana	Cameroon_Bakoko	Yemen_Soqotri	Yemeni_Desert	0.0062	0.001795	3.463	526390
Karitiana	Yemen_Soqotri	Ethiopia_Negede	Yemeni_Desert	0.0423	0.00192	22.023	524587		Karitiana	Yemeni_Desert	Jew_Libyan	Yemen_Soqotri	0.0341	0.001735	19.631	527805		Karitiana	Luhya	Yemen_Soqotri	Yemeni_Desert	0.0053	0.001525	3.451	527805
Karitiana	Yemen_Soqotri	Ethiopia_Shekecho	Yemeni_Desert	0.0457	0.002052	22.259	527350		Karitiana	Yemeni_Desert	Ethiopia_Negede	Yemen_Soqotri	0.0394	0.001985	19.849	524587		Karitiana	BantuSA_Ovambo	Yemen_Soqotri	Yemeni_Desert	0.0061	0.001773	3.445	521364
Karitiana	Yemen_Soqotri	Sardinian	Yemeni_Desert	0.0346	0.001531	22.629	527805		Karitiana	Yemeni_Desert	Ethiopia_Tigraway	Yemen_Soqotri	0.0354	0.001774	19.973	524587		Karitiana	BantuKenya	Yemen_Soqotri	Yemeni_Desert	0.0053	0.001565	3.399	527805
Karitiana	Yemen_Soqotri	Mozabite	Yemeni_Desert	0.0362	0.001595	22.665	527805		Karitiana	Yemeni_Desert	Mozabite	Yemen_Soqotri	0.0338	0.001685	20.069	527805		Karitiana	Gambian	Yemen_Soqotri	Yemeni_Desert	0.0054	0.001587	3.398	527805
Karitiana	Yemen_Soqotri	Algerian	Yemeni_Desert	0.0417	0.0018	23.161	527805		Karitiana	Yemeni_Desert	Algerian	Yemen_Soqotri	0.0386	0.001924	20.07	527805		Karitiana	Haiom	Yemen_Soqotri	Yemeni_Desert	0.0053	0.001558	3.39	527805
Karitiana	Yemen_Soqotri	Moroccan	Yemeni_Desert	0.0369	0.001582	23.32	524311		Karitiana	Yemeni_Desert	Ethiopia_Shekecho	Yemen_Soqotri	0.0427	0.002097	20.344	527350		Karitiana	Cameroon_Aghem	Yemen_Soqotri	Yemeni_Desert	0.0052	0.001532	3.383	527805
Karitiana	Yemen_Soqotri	Ethiopia_BetaIsrael	Yemeni_Desert	0.0388	0.001656	23.419	527805		Karitiana	Yemeni_Desert	Tunisian	Yemen_Soqotri	0.0353	0.001723	20.501	527805		Karitiana	Hadza	Yemen_Soqotri	Yemeni_Desert	0.0051	0.001516	3.373	527805
Karitiana	Yemen_Soqotri	Ethiopia_Tigraway	Yemeni_Desert	0.0386	0.001648	23.427	524587		Karitiana	Yemeni_Desert	Ethiopia_Mao	Yemen_Soqotri	0.0393	0.001912	20.559	524587		Karitiana	Shua	Yemen_Soqotri	Yemeni_Desert	0.0052	0.001534	3.36	527805
Karitiana	Yemen_Soqotri	Ethiopia_Afar	Yemeni_Desert	0.0402	0.001703	23.611	524587		Karitiana	Yemeni_Desert	Ethiopia_BetaIsrael	Yemen_Soqotri	0.0356	0.001728	20.605	527805		Karitiana	Tshwa	Yemen_Soqotri	Yemeni_Desert	0.0055	0.001649	3.351	527805
Karitiana	Yemen_Soqotri	Egyptian	Yemeni_Desert	0.0319	0.001351	23.621	527805		Karitiana	Yemeni_Desert	Cypriot	Yemen_Soqotri	0.0347	0.001671	20.758	527805		Karitiana	Kgalagadi	Yemen_Soqotri	Yemeni_Desert	0.0052	0.001569	3.345	527805
Karitiana	Yemen_Soqotri	Jew_Turkish	Yemeni_Desert	0.0385	0.001619	23.765	527805		Karitiana	Yemeni_Desert	Ethiopia_Afar	Yemen_Soqotri	0.0372	0.001784	20.839	524587		Karitiana	Hadza1	Yemen_Soqotri	Yemeni_Desert	0.0054	0.001614	3.321	527773
Karitiana	Yemen_Soqotri	Lebanese	Yemeni_Desert	0.0395	0.001651	23.92	527805		Karitiana	Yemeni_Desert	Ethiopia_Qimant	Yemen_Soqotri	0.0354	0.001686	20.99	524587		Karitiana	Botswana_Bantu_Tswana	Yemen_Soqotri	Yemeni_Desert	0.0051	0.001595	3.206	527805
Karitiana	Yemen_Soqotri	Ethiopia_Mao	Yemeni_Desert	0.0434	0.001813	23.962	524587		Karitiana	Yemeni_Desert	Sardinian	Yemen_Soqotri	0.0337	0.001604	21.001	527805		Karitiana	Khomani	Yemen_Soqotri	Yemeni_Desert	0.0048	0.001511	3.195	527805
Karitiana	Yemen_Soqotri	Jew_Iranian	Yemeni_Desert	0.0389	0.001611	24.173	527805		Karitiana	Yemeni_Desert	Ethiopia_Shinasha	Yemen_Soqotri	0.0366	0.001705	21.448	524587		Karitiana	Mbukushu	Yemen_Soqotri	Yemeni_Desert	0.005	0.00159	3.168	527805
Karitiana	Yemen_Soqotri	Ethiopia_Qimant	Yemeni_Desert	0.0386	0.001593	24.254	524587		Karitiana	Yemeni_Desert	Ethiopia_Amhara	Yemen_Soqotri	0.0353	0.001635	21.59	527266		Karitiana	Malawi_Ngoni	Yemen_Soqotri	Yemeni_Desert	0.005	0.001602	3.136	524587
Karitiana	Yemen_Soqotri	Tunisian	Yemeni_Desert	0.0388	0.001588	24.434	527805		Karitiana	Yemeni_Desert	Ethiopia_Wolayta_Cultivator	Yemen_Soqotri	0.0441	0.002029	21.756	524587		Karitiana	Xuun	Yemen_Soqotri	Yemeni_Desert	0.0049	0.001565	3.115	527805
Karitiana	Yemen_Soqotri	Jordanian	Yemeni_Desert	0.0375	0.001524	24.631	527805		Karitiana	Yemeni_Desert	Ethiopia_Hadiya	Yemen_Soqotri	0.0391	0.001799	21.76	524587		Karitiana	Ethiopia_Anuak	Yemen_Soqotri	Yemeni_Desert	0.0048	0.001575	3.02	527392
Karitiana	Yemen_Soqotri	Ethiopia_Wolayta_Cultivator	Yemeni_Desert	0.048	0.00194	24.726	524587		Karitiana	Yemeni_Desert	Lebanese	Yemen_Soqotri	0.0378	0.001735	21.799	527805		Karitiana	Ethiopia_Murle	Yemen_Soqotri	Yemeni_Desert	0.0046	0.001528	2.987	527310
Karitiana	Yemen_Soqotri	Datog	Yemeni_Desert	0.0552	0.002213	24.962	527788		Karitiana	Yemeni_Desert	Ethiopia_Agaw	Yemen_Soqotri	0.0355	0.001627	21.819	527193		Karitiana	Sandawe	Yemen_Soqotri	Yemeni_Desert	0.0043	0.001439	2.964	527805
Karitiana	Yemen_Soqotri	Ethiopia_Hadiya	Yemeni_Desert	0.0426	0.001696	25.126	524587		Karitiana	Yemeni_Desert	Jordanian	Yemen_Soqotri	0.0358	0.001636	21.886	527805		Karitiana	Naro	Yemen_Soqotri	Yemeni_Desert	0.0047	0.001607	2.949	527805
Karitiana	Yemen_Soqotri	Ethiopia_Shinasha	Yemeni_Desert	0.04	0.001592	25.145	524587		Karitiana	Yemeni_Desert	Ethiopia_Shekacho	Yemen_Soqotri	0.0375	0.001711	21.894	524587		Karitiana	Kikuyu	Yemen_Soqotri	Yemeni_Desert	0.0045	0.001528	2.944	527805
Karitiana	Yemen_Soqotri	Ethiopia_Shekacho	Yemeni_Desert	0.0407	0.001616	25.208	524587		Karitiana	Yemeni_Desert	Jew_Turkish	Yemen_Soqotri	0.0377	0.001715	21.972	527805		Karitiana	Jew_Yemenite	Yemen_Soqotri	Yemeni_Desert	0.0042	0.00144	2.922	527805
Karitiana	Yemen_Soqotri	BantuSA_Ovambo	Yemeni_Desert	0.078	0.003084	25.291	521364		Karitiana	Yemeni_Desert	Ethiopia_Gurage	Yemen_Soqotri	0.0383	0.00174	22.031	524587		Karitiana	Ethiopia_Menit	Yemen_Soqotri	Yemeni_Desert	0.0042	0.001424	2.917	524587
Karitiana	Yemen_Soqotri	Armenian	Yemeni_Desert	0.0414	0.001629	25.417	527805		Karitiana	Yemeni_Desert	Jew_Iranian	Yemen_Soqotri	0.038	0.001704	22.286	527805		Karitiana	Nama	Yemen_Soqotri	Yemeni_Desert	0.0043	0.001475	2.91	527805
Karitiana	Yemen_Soqotri	Kamsali	Yemeni_Desert	0.0911	0.003579	25.442	473321		Karitiana	Yemeni_Desert	Datog	Yemen_Soqotri	0.051	0.002287	22.32	527788		Karitiana	Gui	Yemen_Soqotri	Yemeni_Desert	0.0047	0.001624	2.896	527805
Karitiana	Yemen_Soqotri	Somali	Yemeni_Desert	0.0469	0.001839	25.47	527805		Karitiana	Yemeni_Desert	Ethiopia_Halaba	Yemen_Soqotri	0.0393	0.001758	22.386	524587		Karitiana	Taa_North	Yemen_Soqotri	Yemeni_Desert	0.0047	0.001644	2.883	527805
Karitiana	Yemen_Soqotri	Jew_Georgian	Yemeni_Desert	0.0436	0.001708	25.529	527805		Karitiana	Yemeni_Desert	BedouinA	Yemen_Soqotri	0.0328	0.001459	22.482	527805		Karitiana	Gana	Yemen_Soqotri	Yemeni_Desert	0.0046	0.001604	2.877	527805
Karitiana	Yemen_Soqotri	Lebanese_Muslim	Yemeni_Desert	0.0377	0.001465	25.699	524311		Karitiana	Yemeni_Desert	Ethiopia_Kafacho	Yemen_Soqotri	0.0404	0.001789	22.556	527322		Karitiana	Ethiopia_Mossiye	Yemen_Soqotri	Yemeni_Desert	0.0041	0.001445	2.869	524587
Karitiana	Yemen_Soqotri	Cameroon_Bakoko	Yemeni_Desert	0.0797	0.00309	25.777	526390		Karitiana	Yemeni_Desert	Palestinian	Yemen_Soqotri	0.0322	0.001425	22.617	527805		Karitiana	Ethiopia_Kafacho	Yemen_Soqotri	Yemeni_Desert	0.0039	0.001371	2.854	527322
Karitiana	Yemen_Soqotri	Ethiopia_Gurage	Yemeni_Desert	0.0415	0.001607	25.828	524587		Karitiana	Yemeni_Desert	Ethiopia_Kembata	Yemen_Soqotri	0.0408	0.001799	22.668	527286		Karitiana	Ethiopia_Mao	Yemen_Soqotri	Yemeni_Desert	0.0041	0.001453	2.849	524587
Karitiana	Yemen_Soqotri	Ethiopia_Halaba	Yemeni_Desert	0.0429	0.001659	25.877	524587		Karitiana	Yemeni_Desert	Lebanese_Muslim	Yemen_Soqotri	0.0367	0.001599	22.93	524311		Karitiana	Madagascar_North	Yemen_Soqotri	Yemeni_Desert	0.0039	0.001375	2.849	524587
Karitiana	Yemen_Soqotri	Ethiopia_Gumuz	Yemeni_Desert	0.071	0.002743	25.894	524579		Karitiana	Yemeni_Desert	Druze	Yemen_Soqotri	0.034	0.001474	23.051	527805		Karitiana	Ethiopia_Nuer	Yemen_Soqotri	Yemeni_Desert	0.0044	0.001557	2.846	527397
Karitiana	Yemen_Soqotri	Maltese	Yemeni_Desert	0.0436	0.001684	25.905	527805		Karitiana	Yemeni_Desert	Yemeni_Desert2	Yemen_Soqotri	0.0345	0.001496	23.064	527805		Karitiana	Ju_hoan_North	Yemen_Soqotri	Yemeni_Desert	0.0045	0.00159	2.825	527805
Karitiana	Yemen_Soqotri	Russia_NorthOssetian	Yemeni_Desert	0.0678	0.002599	26.07	527798		Karitiana	Yemeni_Desert	Jew_Georgian	Yemen_Soqotri	0.0416	0.001801	23.116	527805		Karitiana	Ethiopia_Amhara	Yemen_Soqotri	Yemeni_Desert	0.0038	0.001363	2.823	527266
Karitiana	Yemen_Soqotri	Ethiopia_Oromo	Yemeni_Desert	0.0454	0.00174	26.083	527805		Karitiana	Yemeni_Desert	Jew_Moroccan	Yemen_Soqotri	0.0353	0.001518	23.258	527805		Karitiana	Ethiopia_Arbore	Yemen_Soqotri	Yemeni_Desert	0.0041	0.001455	2.809	524587
Karitiana	Yemen_Soqotri	Jew_Moroccan	Yemeni_Desert	0.0362	0.001383	26.186	527805		Karitiana	Yemeni_Desert	Armenian	Yemen_Soqotri	0.0404	0.001737	23.261	527805		Karitiana	Cameroon_Bangwa	Yemen_Soqotri	Yemeni_Desert	0.0048	0.001728	2.792	527767
Karitiana	Yemen_Soqotri	Ethiopia_Wolayta	Yemeni_Desert	0.0539	0.002057	26.203	524310		Karitiana	Yemeni_Desert	BantuSA_Ovambo	Yemen_Soqotri	0.0719	0.003059	23.506	521364		Karitiana	Madagascar_Southwest	Yemen_Soqotri	Yemeni_Desert	0.0039	0.001391	2.789	524587
Karitiana	Yemen_Soqotri	Ethiopia_Agaw	Yemeni_Desert	0.0391	0.001487	26.306	527193		Karitiana	Yemeni_Desert	Cameroon_Bakoko	Yemen_Soqotri	0.0735	0.003125	23.511	526390		Karitiana	BedouinB	Yemen_Soqotri	Yemeni_Desert	0.004	0.001435	2.771	527805
Karitiana	Yemen_Soqotri	Ethiopia_Amhara	Yemeni_Desert	0.0391	0.001488	26.314	527266		Karitiana	Yemeni_Desert	Somali	Yemen_Soqotri	0.044	0.001863	23.645	527805		Karitiana	Ethiopia_Honsita	Yemen_Soqotri	Yemeni_Desert	0.0039	0.001409	2.743	527317
Karitiana	Yemen_Soqotri	Druze	Yemeni_Desert	0.0353	0.001331	26.558	527805		Karitiana	Yemeni_Desert	Ethiopia_Wolayta	Yemen_Soqotri	0.0502	0.002116	23.705	524310		Karitiana	Ethiopia_Wolayta_Tanner	Yemen_Soqotri	Yemeni_Desert	0.004	0.001477	2.74	527176
Karitiana	Yemen_Soqotri	Albanian	Yemeni_Desert	0.0485	0.001828	26.559	527805		Karitiana	Yemeni_Desert	Ethiopia_Wolayta_Weaver	Yemen_Soqotri	0.0451	0.001896	23.8	527398		Karitiana	Datog	Yemen_Soqotri	Yemeni_Desert	0.0042	0.001543	2.736	527788
Karitiana	Yemen_Soqotri	Spanish_North	Yemeni_Desert	0.0532	0.001996	26.678	527805		Karitiana	Yemeni_Desert	Ethiopia_Oromo	Yemen_Soqotri	0.0421	0.001765	23.845	527805		Karitiana	Yemeni_Highlands	Yemen_Soqotri	Yemeni_Desert	0.0037	0.001355	2.736	527805
Karitiana	Yemen_Soqotri	Ethiopia_Kembata	Yemeni_Desert	0.0446	0.00167	26.72	527286		Karitiana	Yemeni_Desert	Ethiopia_Wolayta_Tanner	Yemen_Soqotri	0.0489	0.002033	24.077	527176		Karitiana	Ethiopia_Wolayta_Smith	Yemen_Soqotri	Yemeni_Desert	0.0039	0.001418	2.734	527386
Karitiana	Yemen_Soqotri	Kikuyu	Yemeni_Desert	0.0618	0.002304	26.808	527805		Karitiana	Yemeni_Desert	Ethiopia_Konta	Yemen_Soqotri	0.0451	0.001865	24.16	524587		Karitiana	Yemeni_Desert2	Yemen_Soqotri	Yemeni_Desert	0.0036	0.00132	2.733	527805
Karitiana	Yemen_Soqotri	Ethiopia_Kafacho	Yemeni_Desert	0.0443	0.001651	26.817	527322		Karitiana	Yemeni_Desert	Maltese	Yemen_Soqotri	0.0421	0.001742	24.162	527805		Karitiana	Ethiopia_Kembata	Yemen_Soqotri	Yemeni_Desert	0.0038	0.001406	2.731	527286
Karitiana	Yemen_Soqotri	Armenian_Hemsheni	Yemeni_Desert	0.0458	0.001705	26.85	523609		Karitiana	Yemeni_Desert	Armenian_Hemsheni	Yemen_Soqotri	0.0446	0.00184	24.216	523609		Karitiana	Ethiopia_Manjo	Yemen_Soqotri	Yemeni_Desert	0.004	0.001462	2.724	524587
Karitiana	Yemen_Soqotri	Ethiopia_Wolayta_Tanner	Yemeni_Desert	0.053	0.001955	27.102	527176		Karitiana	Yemeni_Desert	Ethiopia_Wolayta_Smith	Yemen_Soqotri	0.0478	0.001959	24.388	527386		Karitiana	Ethiopia_Nyangatom	Yemen_Soqotri	Yemeni_Desert	0.0041	0.001502	2.706	524587
Karitiana	Yemen_Soqotri	Ethiopia_Wolayta_Weaver	Yemeni_Desert	0.0488	0.001795	27.195	527398		Karitiana	Yemeni_Desert	Ethiopia_Gumuz	Yemen_Soqotri	0.0666	0.002728	24.415	524579		Karitiana	Ethiopia_Hamar	Yemen_Soqotri	Yemeni_Desert	0.0039	0.00144	2.7	524587
Karitiana	Yemen_Soqotri	Cameroon_Bangwa	Yemeni_Desert	0.075	0.002745	27.319	527767		Karitiana	Yemeni_Desert	Ethiopia_Yem	Yemen_Soqotri	0.0461	0.001879	24.554	524587		Karitiana	Hoan	Yemen_Soqotri	Yemeni_Desert	0.0043	0.001607	2.681	527805
Karitiana	Yemen_Soqotri	Ethiopia_Konta	Yemeni_Desert	0.0484	0.001763	27.477	524587		Karitiana	Yemeni_Desert	Ethiopia_OtherGamo	Yemen_Soqotri	0.0467	0.001886	24.765	527398		Karitiana	Ethiopia_Suri	Yemen_Soqotri	Yemeni_Desert	0.004	0.001511	2.67	524587
Karitiana	Yemen_Soqotri	Palestinian	Yemeni_Desert	0.0344	0.001251	27.478	527805		Karitiana	Yemeni_Desert	Ethiopia_Nao	Yemen_Soqotri	0.0473	0.001893	24.965	527398		Karitiana	Ethiopia_Gedeo	Yemen_Soqotri	Yemeni_Desert	0.0038	0.001419	2.664	524587
Karitiana	Yemen_Soqotri	Sicilian	Yemeni_Desert	0.0436	0.001583	27.546	527805		Karitiana	Yemeni_Desert	Albanian	Yemen_Soqotri	0.0477	0.001907	25.029	527805		Karitiana	Ethiopia_Gidicho	Yemen_Soqotri	Yemeni_Desert	0.0038	0.001419	2.655	524587
Karitiana	Yemen_Soqotri	Ethiopia_Yem	Yemeni_Desert	0.0498	0.001806	27.57	524587		Karitiana	Yemeni_Desert	Kikuyu	Yemen_Soqotri	0.0573	0.002286	25.065	527805		Karitiana	Ethiopia_Wolayta_Cultivator	Yemen_Soqotri	Yemeni_Desert	0.0038	0.001455	2.642	524587
Karitiana	Yemen_Soqotri	Ethiopia_OtherGamo	Yemeni_Desert	0.0499	0.00179	27.855	527398		Karitiana	Yemeni_Desert	Ethiopia_Sidama	Yemen_Soqotri	0.0455	0.001811	25.106	527342		Karitiana	Ethiopia_Agaw	Yemen_Soqotri	Yemeni_Desert	0.0036	0.001372	2.631	527193
Karitiana	Yemen_Soqotri	Yemeni_Desert2	Yemeni_Desert	0.0381	0.001366	27.89	527805		Karitiana	Yemeni_Desert	Ethiopia_Wolayta_Potter	Yemen_Soqotri	0.0506	0.002012	25.153	527381		Karitiana	Ethiopia_Komo	Yemen_Soqotri	Yemeni_Desert	0.0041	0.00156	2.631	524587
Karitiana	Yemen_Soqotri	BedouinA	Yemeni_Desert	0.0348	0.001244	27.951	527805		Karitiana	Yemeni_Desert	Spanish_North	Yemen_Soqotri	0.0518	0.002057	25.177	527805		Karitiana	Ethiopia_Ari_Potter	Yemen_Soqotri	Yemeni_Desert	0.0037	0.001429	2.621	527232
Karitiana	Yemen_Soqotri	Ethiopia_Wolayta_Smith	Yemeni_Desert	0.0517	0.001847	27.963	527386		Karitiana	Yemeni_Desert	Ethiopia_Dawuro	Yemen_Soqotri	0.0459	0.001809	25.369	527370		Karitiana	Ethiopia_Dasenech	Yemen_Soqotri	Yemeni_Desert	0.0038	0.001442	2.619	527299
Karitiana	Yemen_Soqotri	Ethiopia_Dawuro	Yemeni_Desert	0.049	0.001749	28.013	527370		Karitiana	Yemeni_Desert	Syrian	Yemen_Soqotri	0.0387	0.001524	25.422	527805		Karitiana	Ethiopia_Burji	Yemen_Soqotri	Yemeni_Desert	0.0037	0.001413	2.614	527398
Karitiana	Yemen_Soqotri	Ethiopia_Wolayta_Potter	Yemeni_Desert	0.0541	0.001922	28.157	527381		Karitiana	Yemeni_Desert	Ethiopia_Maleh	Yemen_Soqotri	0.0519	0.002023	25.657	524587		Karitiana	Ethiopia_Gofa	Yemen_Soqotri	Yemeni_Desert	0.0037	0.001413	2.612	527396
Karitiana	Yemen_Soqotri	Ethiopia_Dorze	Yemeni_Desert	0.0534	0.001881	28.392	524587		Karitiana	Yemeni_Desert	Ethiopia_Gidicho	Yemen_Soqotri	0.0509	0.001976	25.75	524587		Karitiana	Ju_hoan_South	Yemen_Soqotri	Yemeni_Desert	0.0043	0.001636	2.609	527805
Karitiana	Yemen_Soqotri	Ethiopia_Gidicho	Yemeni_Desert	0.0546	0.001917	28.494	524587		Karitiana	Yemeni_Desert	Sicilian	Yemen_Soqotri	0.0427	0.001654	25.809	527805		Karitiana	Ethiopia_Zilmamo	Yemen_Soqotri	Yemeni_Desert	0.004	0.001535	2.608	524587
Karitiana	Yemen_Soqotri	Ethiopia_Nao	Yemeni_Desert	0.0508	0.00178	28.554	527398		Karitiana	Yemeni_Desert	Ethiopia_Dorze	Yemen_Soqotri	0.05	0.001933	25.887	524587		Karitiana	Ethiopia_Wolayta_Weaver	Yemen_Soqotri	Yemeni_Desert	0.0037	0.001425	2.602	527398
Karitiana	Yemen_Soqotri	Masai	Yemeni_Desert	0.0592	0.00207	28.588	527805		Karitiana	Yemeni_Desert	Russia_NorthOssetian	Yemen_Soqotri	0.0677	0.00261	25.931	527798		Karitiana	Ethiopia_Bench	Yemen_Soqotri	Yemeni_Desert	0.0037	0.001443	2.592	527398
Karitiana	Yemen_Soqotri	Ethiopia_Maleh	Yemeni_Desert	0.0553	0.001932	28.63	524587		Karitiana	Yemeni_Desert	Ethiopia_Arbore	Yemen_Soqotri	0.0511	0.001967	25.956	524587		Karitiana	Ethiopia_Halaba	Yemen_Soqotri	Yemeni_Desert	0.0036	0.00139	2.584	524587
Karitiana	Yemen_Soqotri	Hadza1	Yemeni_Desert	0.0744	0.002583	28.813	527773		Karitiana	Yemeni_Desert	Ethiopia_Gofa	Yemen_Soqotri	0.0485	0.001863	26.02	527396		Karitiana	Ethiopia_Gumuz	Yemen_Soqotri	Yemeni_Desert	0.0044	0.001728	2.575	524579
Karitiana	Yemen_Soqotri	Italian_South	Yemeni_Desert	0.0418	0.001449	28.828	527787		Karitiana	Yemeni_Desert	Ethiopia_Kore	Yemen_Soqotri	0.052	0.001991	26.14	527398		Karitiana	Ethiopia_Ari_Cultivator	Yemen_Soqotri	Yemeni_Desert	0.0038	0.001466	2.57	524587
Karitiana	Yemen_Soqotri	Ethiopia_Arbore	Yemeni_Desert	0.0551	0.001909	28.874	524587		Karitiana	Yemeni_Desert	Ethiopia_GentaGamo	Yemen_Soqotri	0.0511	0.001947	26.226	527388		Karitiana	Ethiopia_Kore	Yemen_Soqotri	Yemeni_Desert	0.0037	0.001428	2.57	527398
Karitiana	Yemen_Soqotri	Ju_hoan_South	Yemeni_Desert	0.0733	0.002539	28.874	527805		Karitiana	Yemeni_Desert	Ethiopia_Mossiye	Yemen_Soqotri	0.0535	0.002041	26.228	524587		Karitiana	Taa_West	Yemen_Soqotri	Yemeni_Desert	0.0042	0.001623	2.566	527805
Karitiana	Yemen_Soqotri	Ethiopia_Sidama	Yemeni_Desert	0.049	0.001696	28.894	527342		Karitiana	Yemeni_Desert	Ethiopia_Dizi	Yemen_Soqotri	0.0543	0.002068	26.23	527398		Karitiana	Ethiopia_Nao	Yemen_Soqotri	Yemeni_Desert	0.0036	0.001399	2.55	527398
Karitiana	Yemen_Soqotri	Ethiopia_Basket	Yemeni_Desert	0.055	0.001902	28.926	527398		Karitiana	Yemeni_Desert	Kamsali	Yemen_Soqotri	0.09	0.003427	26.257	473321		Karitiana	Ethiopia_Karo	Yemen_Soqotri	Yemeni_Desert	0.0038	0.001505	2.549	524587
Karitiana	Yemen_Soqotri	Ethiopia_Ari_Smith	Yemeni_Desert	0.0617	0.002132	28.954	527397		Karitiana	Yemeni_Desert	Ethiopia_Basket	Yemen_Soqotri	0.0519	0.001975	26.275	527398		Karitiana	Ethiopia_Alae	Yemen_Soqotri	Yemeni_Desert	0.0036	0.001415	2.547	524587
Karitiana	Yemen_Soqotri	Kurd	Yemeni_Desert	0.0508	0.001748	29.049	523609		Karitiana	Yemeni_Desert	Italian_South	Yemen_Soqotri	0.041	0.001559	26.282	527787		Karitiana	Tunisian	Yemen_Soqotri	Yemeni_Desert	0.0035	0.001377	2.54	527805
Karitiana	Yemen_Soqotri	Hoan	Yemeni_Desert	0.0727	0.0025	29.074	527805		Karitiana	Yemeni_Desert	Ethiopia_Manja	Yemen_Soqotri	0.0555	0.002095	26.473	524587		Karitiana	Ethiopia_Yem	Yemen_Soqotri	Yemeni_Desert	0.0037	0.001445	2.532	524587
Karitiana	Yemen_Soqotri	Naro	Yemeni_Desert	0.0726	0.002496	29.081	527805		Karitiana	Yemeni_Desert	Jew_Ashkenazi	Yemen_Soqotri	0.0432	0.001628	26.504	527805		Karitiana	Ethiopia_Dirasha	Yemen_Soqotri	Yemeni_Desert	0.0037	0.001458	2.53	527398
Karitiana	Yemen_Soqotri	Ethiopia_Gofa	Yemeni_Desert	0.0522	0.001788	29.175	527396		Karitiana	Yemeni_Desert	Ju_hoan_South	Yemen_Soqotri	0.0691	0.002604	26.517	527805		Karitiana	Ethiopia_Masholae	Yemen_Soqotri	Yemeni_Desert	0.0036	0.001408	2.525	524587
Karitiana	Yemen_Soqotri	Tshwa	Yemeni_Desert	0.0722	0.002474	29.2	527805		Karitiana	Yemeni_Desert	Cameroon_Bangwa	Yemen_Soqotri	0.0702	0.002644	26.545	527767		Karitiana	Ethiopia_Bodi	Yemen_Soqotri	Yemeni_Desert	0.0038	0.00152	2.523	524587
Karitiana	Yemen_Soqotri	Ethiopia_Bench	Yemeni_Desert	0.0585	0.002003	29.223	527398		Karitiana	Yemeni_Desert	Ethiopia_Bench	Yemen_Soqotri	0.0548	0.002062	26.579	527398		Karitiana	Moroccan	Yemen_Soqotri	Yemeni_Desert	0.0035	0.001376	2.522	524311
Karitiana	Yemen_Soqotri	Taa_North	Yemeni_Desert	0.0727	0.002484	29.262	527805		Karitiana	Yemeni_Desert	Ethiopia_Ari_Smith	Yemen_Soqotri	0.0581	0.002179	26.681	527397		Karitiana	Ethiopia_Berta	Yemen_Soqotri	Yemeni_Desert	0.0036	0.001423	2.518	524587
Karitiana	Yemen_Soqotri	Jew_Ashkenazi	Yemeni_Desert	0.0444	0.001515	29.294	527805		Karitiana	Yemeni_Desert	Ethiopia_Berta	Yemen_Soqotri	0.0543	0.002032	26.717	524587		Karitiana	Ethiopia_Zayse	Yemen_Soqotri	Yemeni_Desert	0.0036	0.001429	2.517	527398
Karitiana	Yemen_Soqotri	Ethiopia_Tsemay	Yemeni_Desert	0.0576	0.001964	29.329	524587		Karitiana	Yemeni_Desert	Tshwa	Yemen_Soqotri	0.0667	0.002495	26.747	527805		Karitiana	Ethiopia_Sidama	Yemen_Soqotri	Yemeni_Desert	0.0035	0.001413	2.505	527342
Karitiana	Yemen_Soqotri	Ethiopia_Ari_Potter	Yemeni_Desert	0.0622	0.00212	29.355	527232		Karitiana	Yemeni_Desert	Ethiopia_Gedeo	Yemen_Soqotri	0.0529	0.001979	26.751	524587		Karitiana	Ethiopia_Shinasha	Yemen_Soqotri	Yemeni_Desert	0.0035	0.001392	2.493	524587
Karitiana	Yemen_Soqotri	Ethiopia_Kwegu	Yemeni_Desert	0.068	0.002315	29.373	524587		Karitiana	Yemeni_Desert	Masai	Yemen_Soqotri	0.0556	0.002074	26.816	527805		Karitiana	Masai	Yemen_Soqotri	Yemeni_Desert	0.0036	0.001443	2.487	527805
Karitiana	Yemen_Soqotri	Ethiopia_Dizi	Yemeni_Desert	0.0576	0.001962	29.387	527398		Karitiana	Yemeni_Desert	Ethiopia_Ari_Potter	Yemen_Soqotri	0.0585	0.002179	26.847	527232		Karitiana	Taa_East	Yemen_Soqotri	Yemeni_Desert	0.0041	0.001643	2.481	527805
Karitiana	Yemen_Soqotri	Ethiopia_Kore	Yemeni_Desert	0.0557	0.001895	29.393	527398		Karitiana	Yemeni_Desert	Naro	Yemen_Soqotri	0.0679	0.002524	26.885	527805		Karitiana	Ethiopia_Wolayta_Potter	Yemen_Soqotri	Yemeni_Desert	0.0035	0.001422	2.473	527381
Karitiana	Yemen_Soqotri	Ethiopia_Manjo	Yemeni_Desert	0.0619	0.002105	29.398	524587		Karitiana	Yemeni_Desert	Ethiopia_Dirasha	Yemen_Soqotri	0.054	0.002008	26.905	527398		Karitiana	Ethiopia_Hadiya	Yemen_Soqotri	Yemeni_Desert	0.0035	0.001413	2.461	524587
Karitiana	Yemen_Soqotri	Ethiopia_GentaGamo	Yemeni_Desert	0.0543	0.001843	29.432	527388		Karitiana	Yemeni_Desert	Shua	Yemen_Soqotri	0.0641	0.002376	26.982	527805		Karitiana	Dinka	Yemen_Soqotri	Yemeni_Desert	0.0038	0.001561	2.453	527805
Karitiana	Yemen_Soqotri	Taa_East	Yemeni_Desert	0.0731	0.002483	29.444	527805		Karitiana	Yemeni_Desert	Ethiopia_Manjo	Yemen_Soqotri	0.0579	0.002143	27.027	524587		Karitiana	Yemeni_Highlands_Raymah	Yemen_Soqotri	Yemeni_Desert	0.0046	0.001862	2.448	526635
Karitiana	Yemen_Soqotri	Ethiopia_Manja	Yemeni_Desert	0.0585	0.001985	29.465	524587		Karitiana	Yemeni_Desert	Ethiopia_Burji	Yemen_Soqotri	0.0523	0.001931	27.083	527398		Karitiana	Ethiopia_Wolayta	Yemen_Soqotri	Yemeni_Desert	0.0038	0.001545	2.433	524310
Karitiana	Yemen_Soqotri	Shua	Yemeni_Desert	0.0692	0.002348	29.495	527805		Karitiana	Yemeni_Desert	Taa_North	Yemen_Soqotri	0.068	0.002507	27.104	527805		Karitiana	Ethiopia_Ari_Smith	Yemen_Soqotri	Yemeni_Desert	0.0036	0.001478	2.431	527397
Karitiana	Yemen_Soqotri	Haiom	Yemeni_Desert	0.0695	0.002354	29.503	527805		Karitiana	Yemeni_Desert	Hoan	Yemen_Soqotri	0.0684	0.002522	27.121	527805		Karitiana	Ethiopia_Konta	Yemen_Soqotri	Yemeni_Desert	0.0034	0.0014	2.411	524587
Karitiana	Yemen_Soqotri	Syrian	Yemeni_Desert	0.0402	0.001361	29.519	527805		Karitiana	Yemeni_Desert	Ethiopia_Masholae	Yemen_Soqotri	0.0533	0.001965	27.132	524587		Karitiana	Ethiopia_Sheko	Yemen_Soqotri	Yemeni_Desert	0.0034	0.001429	2.385	527237
Karitiana	Yemen_Soqotri	Ethiopia_Mossiye	Yemeni_Desert	0.0577	0.001947	29.608	524587		Karitiana	Yemeni_Desert	Haiom	Yemen_Soqotri	0.0642	0.002364	27.159	527805		Karitiana	Ethiopia_Maleh	Yemen_Soqotri	Yemeni_Desert	0.0034	0.001443	2.381	524587
Karitiana	Yemen_Soqotri	Gui	Yemeni_Desert	0.0728	0.002459	29.609	527805		Karitiana	Yemeni_Desert	Assyrian	Yemen_Soqotri	0.0387	0.001426	27.174	527096		Karitiana	Ethiopia_Dorze	Yemen_Soqotri	Yemeni_Desert	0.0034	0.001417	2.379	524587
Karitiana	Yemen_Soqotri	Ethiopia_Dirasha	Yemeni_Desert	0.0577	0.001946	29.65	527398		Karitiana	Yemeni_Desert	Himba	Yemen_Soqotri	0.0697	0.002561	27.21	527803		Karitiana	Ethiopia_Dizi	Yemen_Soqotri	Yemeni_Desert	0.0034	0.001431	2.377	527398
Karitiana	Yemen_Soqotri	Gana	Yemeni_Desert	0.0719	0.002424	29.65	527805		Karitiana	Yemeni_Desert	Ethiopia_Zayse	Yemen_Soqotri	0.0543	0.001991	27.259	527398		Karitiana	Ethiopia_Shekacho	Yemen_Soqotri	Yemeni_Desert	0.0033	0.001382	2.375	524587
Karitiana	Yemen_Soqotri	Ethiopia_Mursi	Yemeni_Desert	0.0691	0.002326	29.693	524587		Karitiana	Yemeni_Desert	Ethiopia_Ari_Cultivator	Yemen_Soqotri	0.0575	0.002107	27.273	524587		Karitiana	Ethiopia_Bana	Yemen_Soqotri	Yemeni_Desert	0.0034	0.001435	2.367	527392
Karitiana	Yemen_Soqotri	Gambian	Yemeni_Desert	0.073	0.00246	29.694	527805		Karitiana	Yemeni_Desert	Ethiopia_Hamar	Yemen_Soqotri	0.0546	0.002002	27.282	524587		Karitiana	Ethiopia_Mursi	Yemen_Soqotri	Yemeni_Desert	0.0036	0.001551	2.35	524587
Karitiana	Yemen_Soqotri	Ethiopia_Zayse	Yemeni_Desert	0.0579	0.001941	29.806	527398		Karitiana	Yemeni_Desert	Taa_East	Yemen_Soqotri	0.069	0.00253	27.289	527805		Karitiana	Ethiopia_Oromo	Yemen_Soqotri	Yemeni_Desert	0.0033	0.001413	2.343	527805
Karitiana	Yemen_Soqotri	Abkhasian	Yemeni_Desert	0.0532	0.001782	29.85	527805		Karitiana	Yemeni_Desert	Ethiopia_Sheko	Yemen_Soqotri	0.0572	0.002095	27.297	527237		Karitiana	Libyan	Yemen_Soqotri	Yemeni_Desert	0.0034	0.001457	2.337	524311
Karitiana	Yemen_Soqotri	Himba	Yemeni_Desert	0.0753	0.002521	29.872	527803		Karitiana	Yemeni_Desert	Ethiopia_Tsemay	Yemen_Soqotri	0.0544	0.001985	27.397	524587		Karitiana	Ethiopia_Kwegu	Yemen_Soqotri	Yemeni_Desert	0.0036	0.001545	2.334	524587
Karitiana	Yemen_Soqotri	Ethiopia_Gedeo	Yemeni_Desert	0.0567	0.001894	29.938	524587		Karitiana	Yemeni_Desert	Ethiopia_Alae	Yemen_Soqotri	0.0535	0.001949	27.448	524587		Karitiana	Ethiopia_Gurage	Yemen_Soqotri	Yemeni_Desert	0.0032	0.001371	2.329	524587
Karitiana	Yemen_Soqotri	Ethiopia_Sheko	Yemeni_Desert	0.0606	0.00202	29.999	527237		Karitiana	Yemeni_Desert	Ethiopia_Chara	Yemen_Soqotri	0.0553	0.002014	27.451	524587		Karitiana	Ethiopia_Qimant	Yemen_Soqotri	Yemeni_Desert	0.0032	0.001393	2.328	524587
Karitiana	Yemen_Soqotri	Ethiopia_Burji	Yemeni_Desert	0.056	0.001865	30.014	527398		Karitiana	Yemeni_Desert	Ethiopia_Honsita	Yemen_Soqotri	0.0545	0.001983	27.483	527317		Karitiana	Ethiopia_BetaIsrael	Yemen_Soqotri	Yemeni_Desert	0.0032	0.001381	2.319	527805
Karitiana	Yemen_Soqotri	Ethiopia_Ari_Cultivator	Yemeni_Desert	0.0612	0.00204	30.015	524587		Karitiana	Yemeni_Desert	Gana	Yemen_Soqotri	0.0673	0.002439	27.582	527805		Karitiana	Ethiopia_Chara	Yemen_Soqotri	Yemeni_Desert	0.0033	0.001417	2.311	524587
Karitiana	Yemen_Soqotri	Ethiopia_Berta	Yemeni_Desert	0.0579	0.001927	30.023	524587		Karitiana	Yemeni_Desert	Hadza1	Yemen_Soqotri	0.0691	0.002501	27.629	527773		Karitiana	Yemeni_Northwest	Yemen_Soqotri	Yemeni_Desert	0.0031	0.00135	2.311	527805
Karitiana	Yemen_Soqotri	Taa_West	Yemeni_Desert	0.0736	0.002446	30.101	527805		Karitiana	Yemeni_Desert	Ethiopia_Bana	Yemen_Soqotri	0.0558	0.002019	27.667	527392		Karitiana	Ethiopia_Tigraway	Yemen_Soqotri	Yemeni_Desert	0.0032	0.001385	2.301	524587
Karitiana	Yemen_Soqotri	Botswana_Bantu_Tswana	Yemeni_Desert	0.0733	0.002435	30.102	527805		Karitiana	Yemeni_Desert	Ethiopia_Dasenech	Yemen_Soqotri	0.0552	0.001995	27.694	527299		Karitiana	Ethiopia_GentaGamo	Yemen_Soqotri	Yemeni_Desert	0.0032	0.001389	2.299	527388
Karitiana	Yemen_Soqotri	Ethiopia_Chabu	Yemeni_Desert	0.0736	0.002442	30.123	527222		Karitiana	Yemeni_Desert	Kurd	Yemen_Soqotri	0.0503	0.001816	27.701	523609		Karitiana	Ethiopia_OtherGamo	Yemen_Soqotri	Yemeni_Desert	0.0032	0.001409	2.244	527398
Karitiana	Yemen_Soqotri	Ethiopia_Honsita	Yemeni_Desert	0.0584	0.001936	30.133	527317		Karitiana	Yemeni_Desert	Gui	Yemen_Soqotri	0.0681	0.002458	27.709	527805		Karitiana	Ethiopia_Dhime	Yemen_Soqotri	Yemeni_Desert	0.0031	0.001423	2.211	527381
Karitiana	Yemen_Soqotri	Khwe	Yemeni_Desert	0.0726	0.002406	30.159	527805		Karitiana	Yemeni_Desert	Ethiopia_Kwegu	Yemen_Soqotri	0.0644	0.002322	27.746	524587		Karitiana	Ethiopia_Tsemay	Yemen_Soqotri	Yemeni_Desert	0.0032	0.001457	2.21	524587
Karitiana	Yemen_Soqotri	Ethiopia_Alae	Yemeni_Desert	0.0571	0.001891	30.195	524587		Karitiana	Yemeni_Desert	Gambian	Yemen_Soqotri	0.0677	0.002428	27.879	527805		Karitiana	Eritrea	Yemen_Soqotri	Yemeni_Desert	0.0034	0.001522	2.209	527805
Karitiana	Yemen_Soqotri	Ju_hoan_North	Yemeni_Desert	0.0737	0.002438	30.243	527805		Karitiana	Yemeni_Desert	Ethiopia_Dhime	Yemen_Soqotri	0.0577	0.002068	27.91	527381		Karitiana	Ethiopia_Dawuro	Yemen_Soqotri	Yemeni_Desert	0.0031	0.001407	2.203	527370
Karitiana	Yemen_Soqotri	Ethiopia_Chara	Yemeni_Desert	0.0586	0.001936	30.248	524587		Karitiana	Yemeni_Desert	Ju_hoan_North	Yemen_Soqotri	0.0693	0.002482	27.913	527805		Karitiana	Ethiopia_Basket	Yemen_Soqotri	Yemeni_Desert	0.0031	0.001432	2.188	527398
Karitiana	Yemen_Soqotri	Moldavian	Yemeni_Desert	0.0523	0.001725	30.309	523609		Karitiana	Yemeni_Desert	Xuun	Yemen_Soqotri	0.0683	0.002445	27.942	527805		Karitiana	Ethiopia_Afar	Yemen_Soqotri	Yemeni_Desert	0.0031	0.001399	2.183	524587
Karitiana	Yemen_Soqotri	Kgalagadi	Yemeni_Desert	0.0743	0.002449	30.318	527805		Karitiana	Yemeni_Desert	BantuSA	Yemen_Soqotri	0.0688	0.002454	28.044	527805		Karitiana	Ethiopia_Chabu	Yemen_Soqotri	Yemeni_Desert	0.0034	0.001553	2.162	527222
Karitiana	Yemen_Soqotri	Ethiopia_Masholae	Yemeni_Desert	0.0569	0.001873	30.355	524587		Karitiana	Yemeni_Desert	Taa_West	Yemen_Soqotri	0.0695	0.002476	28.054	527805		Karitiana	Yemeni	Yemen_Soqotri	Yemeni_Desert	0.003	0.001383	2.156	527805
Karitiana	Yemen_Soqotri	Malawi_Ngoni	Yemeni_Desert	0.075	0.002469	30.357	524587		Karitiana	Yemeni_Desert	Khwe	Yemen_Soqotri	0.0672	0.002393	28.079	527805		Karitiana	Algerian	Yemen_Soqotri	Yemeni_Desert	0.0031	0.001461	2.097	527805
Karitiana	Yemen_Soqotri	Namibia_Bantu_Herero	Yemeni_Desert	0.0742	0.002445	30.362	527805		Karitiana	Yemeni_Desert	Ethiopia_Menit	Yemen_Soqotri	0.0586	0.002082	28.161	524587		Karitiana	Ethiopia_Mezhenger	Yemen_Soqotri	Yemeni_Desert	0.0032	0.001534	2.095	524587
Karitiana	Yemen_Soqotri	Ethiopia_Bana	Yemeni_Desert	0.0592	0.001943	30.482	527392		Karitiana	Yemeni_Desert	Kgalagadi	Yemen_Soqotri	0.069	0.002449	28.194	527805		Karitiana	Siddi_Karnataka	Yemen_Soqotri	Yemeni_Desert	0.0031	0.001498	2.074	519546
Karitiana	Yemen_Soqotri	Ezid	Yemeni_Desert	0.0515	0.001685	30.578	523609		Karitiana	Yemeni_Desert	Botswana_Bantu_Tswana	Yemen_Soqotri	0.0682	0.00241	28.305	527805		Karitiana	Ethiopia_Manja	Yemen_Soqotri	Yemeni_Desert	0.003	0.001465	2.063	524587
Karitiana	Yemen_Soqotri	Xuun	Yemeni_Desert	0.0732	0.002392	30.586	527805		Karitiana	Yemeni_Desert	Sandawe	Yemen_Soqotri	0.0581	0.002043	28.412	527805		Karitiana	Ethiopia_Shekecho	Yemen_Soqotri	Yemeni_Desert	0.003	0.001483	2.03	527350
Karitiana	Yemen_Soqotri	Ethiopia_Karo	Yemeni_Desert	0.0659	0.002151	30.628	524587		Karitiana	Yemeni_Desert	Moldavian	Yemen_Soqotri	0.0519	0.001823	28.468	523609		Karitiana	Ethiopia_Negede	Yemen_Soqotri	Yemeni_Desert	0.0029	0.001464	1.967	524587
Karitiana	Yemen_Soqotri	Hadza	Yemeni_Desert	0.0715	0.002334	30.638	527805		Karitiana	Yemeni_Desert	Ethiopia_Karo	Yemen_Soqotri	0.0621	0.002178	28.497	524587		Karitiana	Somali	Yemen_Soqotri	Yemeni_Desert	0.0028	0.001437	1.96	527805
Karitiana	Yemen_Soqotri	BantuSA	Yemeni_Desert	0.0752	0.002452	30.662	527805		Karitiana	Yemeni_Desert	Malawi_Yao	Yemen_Soqotri	0.0677	0.002371	28.542	524587		Karitiana	Mengen	Yemen_Soqotri	Yemeni_Desert	0.0029	0.001492	1.947	526700
Karitiana	Yemen_Soqotri	Ethiopia_Dhime	Yemeni_Desert	0.0609	0.001984	30.674	527381		Karitiana	Yemeni_Desert	Ethiopia_Mursi	Yemen_Soqotri	0.0654	0.002291	28.567	524587		Karitiana	Egyptian	Yemen_Soqotri	Yemeni_Desert	0.0025	0.001339	1.893	527805
Karitiana	Yemen_Soqotri	Malawi_Yao	Yemeni_Desert	0.0733	0.002388	30.69	524587		Karitiana	Yemeni_Desert	Namibia_Bantu_Herero	Yemen_Soqotri	0.0686	0.0024	28.581	527805		Karitiana	Saharawi	Yemen_Soqotri	Yemeni_Desert	0.0027	0.001454	1.89	527805
Karitiana	Yemen_Soqotri	Ethiopia_Hamar	Yemeni_Desert	0.0585	0.001906	30.696	524587		Karitiana	Yemeni_Desert	Luhya	Yemen_Soqotri	0.0673	0.002348	28.647	527805		Karitiana	Saudi	Yemen_Soqotri	Yemeni_Desert	0.0025	0.001424	1.788	527805
Karitiana	Yemen_Soqotri	Dinka	Yemeni_Desert	0.0752	0.002443	30.795	527805		Karitiana	Yemeni_Desert	Hadza	Yemen_Soqotri	0.0664	0.002315	28.7	527805		Karitiana	Ethiopia_Somali	Yemen_Soqotri	Yemeni_Desert	0.0029	0.001617	1.772	524580
Karitiana	Yemen_Soqotri	Ethiopia_Dasenech	Yemeni_Desert	0.059	0.001914	30.829	527299		Karitiana	Yemeni_Desert	Ethiopia_Komo	Yemen_Soqotri	0.0695	0.002419	28.736	524587		Karitiana	Mozabite	Yemen_Soqotri	Yemeni_Desert	0.0023	0.001343	1.739	527805
Karitiana	Yemen_Soqotri	Luo	Yemeni_Desert	0.0733	0.002372	30.877	527805		Karitiana	Yemeni_Desert	Malawi_Ngoni	Yemen_Soqotri	0.07	0.002429	28.798	524587		Karitiana	Mamusi_Paleabu	Yemen_Soqotri	Yemeni_Desert	0.0027	0.001562	1.722	526700
Karitiana	Yemen_Soqotri	Ethiopia_Nuer	Yemeni_Desert	0.0741	0.002399	30.88	527397		Karitiana	Yemeni_Desert	Abkhasian	Yemen_Soqotri	0.0532	0.001845	28.814	527805		Karitiana	Kol_New_Britain	Yemen_Soqotri	Yemeni_Desert	0.0029	0.001718	1.681	523589
Karitiana	Yemen_Soqotri	Assyrian	Yemeni_Desert	0.0397	0.001285	30.928	527096		Karitiana	Yemeni_Desert	Wambo	Yemen_Soqotri	0.0704	0.002437	28.906	527805		Karitiana	Bajo	Yemen_Soqotri	Yemeni_Desert	0.0023	0.00139	1.677	524587
Karitiana	Yemen_Soqotri	Mbukushu	Yemeni_Desert	0.0755	0.002439	30.944	527805		Karitiana	Yemeni_Desert	Nama	Yemen_Soqotri	0.0638	0.002205	28.933	527805		Karitiana	Ontong_Java	Yemen_Soqotri	Yemeni_Desert	0.0023	0.001411	1.65	527805
Karitiana	Yemen_Soqotri	Ethiopia_Komo	Yemeni_Desert	0.0736	0.002378	30.95	524587		Karitiana	Yemeni_Desert	Ethiopia_Nyangatom	Yemen_Soqotri	0.0642	0.002218	28.949	524587		Karitiana	Palestinian	Yemen_Soqotri	Yemeni_Desert	0.0021	0.001348	1.591	527805
Karitiana	Yemen_Soqotri	Ethiopia_Nyangatom	Yemeni_Desert	0.0683	0.002203	30.98	524587		Karitiana	Yemeni_Desert	Ethiopia_Chabu	Yemen_Soqotri	0.0702	0.002418	29.043	527222		Karitiana	Vanuatu_Pentecost_Bwatnapni	Yemen_Soqotri	Yemeni_Desert	0.0025	0.001583	1.572	526274
Karitiana	Yemen_Soqotri	Malmi	Yemeni_Desert	0.1116	0.003598	31.017	519316		Karitiana	Yemeni_Desert	Cameroon_Aghem	Yemen_Soqotri	0.0686	0.002358	29.07	527805		Karitiana	Vanuatu_Santo_Jaraylan	Yemen_Soqotri	Yemeni_Desert	0.0025	0.001621	1.566	526308
Karitiana	Yemen_Soqotri	Luhya	Yemeni_Desert	0.0725	0.002337	31.031	527805		Karitiana	Yemeni_Desert	BantuKenya	Yemen_Soqotri	0.0696	0.002391	29.099	527805		Karitiana	Emirati	Yemen_Soqotri	Yemeni_Desert	0.0021	0.001363	1.508	524587
Karitiana	Yemen_Soqotri	Wambo	Yemeni_Desert	0.0771	0.002479	31.087	527805		Karitiana	Yemeni_Desert	Cameroon_Bafut	Yemen_Soqotri	0.0688	0.002365	29.106	527805		Karitiana	Sila	Yemen_Soqotri	Yemeni_Desert	0.002	0.001341	1.498	524311
Karitiana	Yemen_Soqotri	Ethiopia_Mezhenger	Yemeni_Desert	0.0722	0.002318	31.16	524587		Karitiana	Yemeni_Desert	Luo	Yemen_Soqotri	0.0678	0.002328	29.126	527805		Karitiana	Manus	Yemen_Soqotri	Yemeni_Desert	0.0025	0.001667	1.492	524301
Karitiana	Yemen_Soqotri	BantuKenya	Yemeni_Desert	0.0749	0.002402	31.173	527805		Karitiana	Yemeni_Desert	Ethiopia_Anuak	Yemen_Soqotri	0.0692	0.002373	29.168	527392		Karitiana	BedouinA	Yemen_Soqotri	Yemeni_Desert	0.002	0.001334	1.476	527805
Karitiana	Yemen_Soqotri	Ethiopia_Anuak	Yemeni_Desert	0.0739	0.002371	31.179	527392		Karitiana	Yemeni_Desert	Damara	Yemen_Soqotri	0.0691	0.002366	29.204	527805		Karitiana	Vanuatu_Santo_Morou	Yemen_Soqotri	Yemeni_Desert	0.0025	0.001669	1.476	526284
Karitiana	Yemen_Soqotri	Ethiopia_Zilmamo	Yemeni_Desert	0.0724	0.002322	31.193	524587		Karitiana	Yemeni_Desert	Ethiopia_Bodi	Yemen_Soqotri	0.0678	0.002317	29.242	524587		Karitiana	Vanuatu_Tongoa	Yemen_Soqotri	Yemeni_Desert	0.0023	0.001563	1.462	526307
Karitiana	Yemen_Soqotri	Sandawe	Yemeni_Desert	0.0623	0.001995	31.233	527805		Karitiana	Yemeni_Desert	Esan	Yemen_Soqotri	0.0688	0.002352	29.245	527805		Karitiana	Vanuatu_Efate_Mele2	Yemen_Soqotri	Yemeni_Desert	0.0023	0.001689	1.383	526255
Karitiana	Yemen_Soqotri	Cameroon_Bafut	Yemeni_Desert	0.0745	0.002381	31.299	527805		Karitiana	Yemeni_Desert	Ethiopia_Nuer	Yemen_Soqotri	0.0697	0.002382	29.251	527397		Karitiana	Jew_Georgian	Yemen_Soqotri	Yemeni_Desert	0.002	0.001443	1.375	527805
Karitiana	Yemen_Soqotri	Cameroon_Aghem	Yemeni_Desert	0.0737	0.002355	31.304	527805		Karitiana	Yemeni_Desert	Mbukushu	Yemen_Soqotri	0.0705	0.002407	29.27	527805		Karitiana	Santa_Cruz	Yemen_Soqotri	Yemeni_Desert	0.002	0.001526	1.314	527805
Karitiana	Yemen_Soqotri	Ethiopia_Bodi	Yemeni_Desert	0.0716	0.002286	31.306	524587		Karitiana	Yemeni_Desert	Malawi_Chewa	Yemen_Soqotri	0.0684	0.002335	29.287	524587		Karitiana	Vanuatu_Santo_Malau	Yemen_Soqotri	Yemeni_Desert	0.0021	0.001668	1.266	526226
Karitiana	Yemen_Soqotri	Ethiopia_Menit	Yemeni_Desert	0.0628	0.002002	31.363	524587		Karitiana	Yemeni_Desert	Mbuti	Yemen_Soqotri	0.0728	0.002482	29.341	527805		Karitiana	Jordanian	Yemen_Soqotri	Yemeni_Desert	0.0017	0.001378	1.248	527805
Karitiana	Yemen_Soqotri	Esan	Yemeni_Desert	0.0742	0.002362	31.409	527805		Karitiana	Yemeni_Desert	Ethiopia_Suri	Yemen_Soqotri	0.0664	0.002255	29.434	524587		Karitiana	Vanuatu_Santo_Sara	Yemen_Soqotri	Yemeni_Desert	0.0021	0.00166	1.241	526271
Karitiana	Yemen_Soqotri	Damara	Yemeni_Desert	0.0746	0.002371	31.466	527805		Karitiana	Yemeni_Desert	Mandenka	Yemen_Soqotri	0.0683	0.002317	29.465	527805		Karitiana	Tongan	Yemen_Soqotri	Yemeni_Desert	0.0018	0.001432	1.224	527805
Karitiana	Yemen_Soqotri	Basque	Yemeni_Desert	0.051	0.001618	31.52	527805		Karitiana	Yemeni_Desert	Malawi_Tumbuka	Yemen_Soqotri	0.0683	0.002319	29.473	524587		Karitiana	Nakanai_Bileki	Yemen_Soqotri	Yemeni_Desert	0.0018	0.00145	1.214	526700
Karitiana	Yemen_Soqotri	Nama	Yemeni_Desert	0.0681	0.002158	31.539	527805		Karitiana	Yemeni_Desert	Mende	Yemen_Soqotri	0.069	0.002338	29.502	527805		Karitiana	Lebanese	Yemen_Soqotri	Yemeni_Desert	0.0017	0.001389	1.205	527805
Karitiana	Yemen_Soqotri	Mbuti	Yemeni_Desert	0.0786	0.002492	31.564	527805		Karitiana	Yemeni_Desert	Khomani	Yemen_Soqotri	0.0687	0.002323	29.582	527805		Karitiana	Li	Yemen_Soqotri	Yemeni_Desert	0.0017	0.001424	1.189	526654
Karitiana	Yemen_Soqotri	Mende	Yemeni_Desert	0.0749	0.002373	31.565	527805		Karitiana	Yemeni_Desert	Ethiopia_Zilmamo	Yemen_Soqotri	0.0684	0.002313	29.588	524587		Karitiana	Vanuatu_Aoba	Yemen_Soqotri	Yemeni_Desert	0.0017	0.00147	1.181	526313
Karitiana	Yemen_Soqotri	Ethiopia_Suri	Yemeni_Desert	0.0704	0.002222	31.672	524587		Karitiana	Yemeni_Desert	Ethiopia_Murle	Yemen_Soqotri	0.0662	0.002235	29.596	527310		Karitiana	Tigak	Yemen_Soqotri	Yemeni_Desert	0.0018	0.001497	1.171	526688
Karitiana	Yemen_Soqotri	Malawi_Chewa	Yemeni_Desert	0.0739	0.00233	31.7	524587		Karitiana	Yemeni_Desert	Greek	Yemen_Soqotri	0.0449	0.001517	29.605	527805		Karitiana	Vanuatu_Santo_Tutuba	Yemen_Soqotri	Yemeni_Desert	0.0018	0.001557	1.165	526298
Karitiana	Yemen_Soqotri	Ethiopia_Murle	Yemeni_Desert	0.0707	0.002228	31.727	527310		Karitiana	Yemeni_Desert	Dinka	Yemen_Soqotri	0.0714	0.002411	29.619	527805		Karitiana	Malaita	Yemen_Soqotri	Yemeni_Desert	0.0017	0.001472	1.155	527805
Karitiana	Yemen_Soqotri	Malawi_Tumbuka	Yemeni_Desert	0.074	0.002328	31.767	524587		Karitiana	Yemeni_Desert	Ethiopia_Mezhenger	Yemen_Soqotri	0.069	0.002324	29.696	524587		Karitiana	PhuLa	Yemen_Soqotri	Yemeni_Desert	0.0015	0.00129	1.134	524311
Karitiana	Yemen_Soqotri	Yoruba	Yemeni_Desert	0.0745	0.002331	31.949	527805		Karitiana	Yemeni_Desert	Basque	Yemen_Soqotri	0.0507	0.001706	29.705	527805		Karitiana	Melamela	Yemen_Soqotri	Yemeni_Desert	0.0017	0.001494	1.129	526697
Karitiana	Yemen_Soqotri	Georgian	Yemeni_Desert	0.0475	0.001483	32.045	527805		Karitiana	Yemeni_Desert	Emirati	Yemen_Soqotri	0.0473	0.001589	29.79	524587		Karitiana	Vanuatu_Santo_Okoro	Yemen_Soqotri	Yemeni_Desert	0.0018	0.0016	1.121	526289
Karitiana	Yemen_Soqotri	YRI	Yemeni_Desert	0.0742	0.002312	32.085	527805		Karitiana	Yemeni_Desert	Yoruba	Yemen_Soqotri	0.069	0.002302	29.954	527805		Karitiana	Vanuatu_Erromango	Yemen_Soqotri	Yemeni_Desert	0.0018	0.001625	1.109	526241
Karitiana	Yemen_Soqotri	Mandenka	Yemeni_Desert	0.0744	0.002315	32.136	527805		Karitiana	Yemeni_Desert	Italian_North	Yemen_Soqotri	0.0479	0.001598	29.989	527805		Karitiana	Southwest_Bougainville	Yemen_Soqotri	Yemeni_Desert	0.0018	0.001652	1.106	524552
Karitiana	Yemen_Soqotri	Bulgarian	Yemeni_Desert	0.0536	0.001661	32.289	527805		Karitiana	Yemeni_Desert	Georgian	Yemen_Soqotri	0.0476	0.001584	30.036	527805		Karitiana	Vanuatu_Paama	Yemen_Soqotri	Yemeni_Desert	0.0017	0.00152	1.105	526314
Karitiana	Yemen_Soqotri	Irish_Ulster	Yemeni_Desert	0.0658	0.002038	32.299	524311		Karitiana	Yemeni_Desert	YRI	Yemen_Soqotri	0.0689	0.002292	30.042	527805		Karitiana	Ata	Yemen_Soqotri	Yemeni_Desert	0.0017	0.001547	1.1	526699
Karitiana	Yemen_Soqotri	Cameroon_Mbo	Yemeni_Desert	0.0748	0.00231	32.362	527805		Karitiana	Yemeni_Desert	Cameroon_Mbo	Yemen_Soqotri	0.0692	0.00229	30.21	527805		Karitiana	Kuot_Kabil	Yemen_Soqotri	Yemeni_Desert	0.0016	0.001457	1.083	526700
Karitiana	Yemen_Soqotri	Shetlandic	Yemeni_Desert	0.0643	0.001964	32.756	524311		Karitiana	Yemeni_Desert	Bulgarian	Yemen_Soqotri	0.0531	0.001753	30.305	527805		Karitiana	Maltese	Yemen_Soqotri	Yemeni_Desert	0.0015	0.001414	1.081	527805
Karitiana	Yemen_Soqotri	Khomani	Yemeni_Desert	0.0735	0.002241	32.803	527805		Karitiana	Yemeni_Desert	Ezid	Yemen_Soqotri	0.052	0.001706	30.471	523609		Karitiana	Vanuatu_Pentecost_Maram	Yemen_Soqotri	Yemeni_Desert	0.0016	0.001508	1.079	526309
Karitiana	Yemen_Soqotri	Greek	Yemeni_Desert	0.0457	0.001391	32.855	527805		Karitiana	Yemeni_Desert	Biaka	Yemen_Soqotri	0.0727	0.002366	30.713	527805		Karitiana	Syrian	Yemen_Soqotri	Yemeni_Desert	0.0014	0.00134	1.077	527805
Karitiana	Yemen_Soqotri	Emirati	Yemeni_Desert	0.0494	0.0015	32.922	524587		Karitiana	Yemeni_Desert	Irish_Ulster	Yemen_Soqotri	0.0651	0.002083	31.25	524311		Karitiana	Jew_Iraqi	Yemen_Soqotri	Yemeni_Desert	0.0016	0.001463	1.074	527805
Karitiana	Yemen_Soqotri	Italian_North	Yemeni_Desert	0.0485	0.001464	33.129	527805		Karitiana	Yemeni_Desert	Croatian	Yemen_Soqotri	0.0574	0.001829	31.39	527805		Karitiana	Ranongga	Yemen_Soqotri	Yemeni_Desert	0.0016	0.001516	1.071	527805
Karitiana	Yemen_Soqotri	Biaka	Yemeni_Desert	0.0782	0.00235	33.284	527805		Karitiana	Yemeni_Desert	Kubachinian	Yemen_Soqotri	0.0675	0.002128	31.735	523609		Karitiana	Notsi	Yemen_Soqotri	Yemeni_Desert	0.0015	0.001483	1.044	526700
Karitiana	Yemen_Soqotri	Romanian	Yemeni_Desert	0.0578	0.001735	33.315	524311		Karitiana	Yemeni_Desert	Shia_Iranian_Hyderabad	Yemen_Soqotri	0.0707	0.002215	31.912	519546		Karitiana	Croatian	Yemen_Soqotri	Yemeni_Desert	0.0014	0.001354	1.04	527805
Karitiana	Yemen_Soqotri	Shia_Iranian_Hyderabad	Yemeni_Desert	0.0713	0.002141	33.316	519546		Karitiana	Yemeni_Desert	Turkish_Balikesir	Yemen_Soqotri	0.0727	0.002263	32.141	527805		Karitiana	Vanuatu_Emae2	Yemen_Soqotri	Yemeni_Desert	0.0017	0.001682	1.04	526306
Karitiana	Yemen_Soqotri	Gowli	Yemeni_Desert	0.1173	0.003512	33.401	517958		Karitiana	Yemeni_Desert	Romanian	Yemen_Soqotri	0.0573	0.001781	32.174	524311		Karitiana	Vanuatu_Nguna	Yemen_Soqotri	Yemeni_Desert	0.0017	0.001646	1.032	526305
Karitiana	Yemen_Soqotri	Gagauz	Yemeni_Desert	0.0553	0.001655	33.439	523609		Karitiana	Yemeni_Desert	Shetlandic	Yemen_Soqotri	0.0648	0.002001	32.387	524311		Karitiana	Vanuatu_Pentecost_Maram2	Yemen_Soqotri	Yemeni_Desert	0.0017	0.001689	1.027	526164
Karitiana	Yemen_Soqotri	Gounder	Yemeni_Desert	0.1114	0.003322	33.54	519282		Karitiana	Yemeni_Desert	Gounder	Yemen_Soqotri	0.1112	0.003431	32.427	519282		Karitiana	Mussau	Yemen_Soqotri	Yemeni_Desert	0.0014	0.001423	1.019	526700
Karitiana	Yemen_Soqotri	Turkish_Balikesir	Yemeni_Desert	0.073	0.002174	33.597	527805		Karitiana	Yemeni_Desert	Spanish	Yemen_Soqotri	0.0498	0.001535	32.451	527805		Karitiana	Vanuatu_Santo_Mbauk	Yemen_Soqotri	Yemeni_Desert	0.0016	0.001594	1.018	526307
Karitiana	Yemen_Soqotri	Croatian	Yemeni_Desert	0.0588	0.001749	33.629	527805		Karitiana	Yemeni_Desert	Gagauz	Yemen_Soqotri	0.0551	0.001695	32.502	523609		Karitiana	Sulka	Yemen_Soqotri	Yemeni_Desert	0.0015	0.001479	1.006	527650
Karitiana	Yemen_Soqotri	Agamudayar	Yemeni_Desert	0.1249	0.003702	33.729	514006		Karitiana	Yemeni_Desert	Malmi	Yemen_Soqotri	0.1152	0.003539	32.552	519316		Karitiana	Papuan_Eastern_Highlands	Yemen_Soqotri	Yemeni_Desert	0.0018	0.001839	0.999	524892
Karitiana	Yemen_Soqotri	English	Yemeni_Desert	0.0596	0.00176	33.858	527805		Karitiana	Yemeni_Desert	Iran_Zoroastrian	Yemen_Soqotri	0.0554	0.001692	32.715	524587		Karitiana	Spanish_North	Yemen_Soqotri	Yemeni_Desert	0.0015	0.001458	0.999	527805
Karitiana	Yemen_Soqotri	Kubachinian	Yemeni_Desert	0.0674	0.001988	33.909	523609		Karitiana	Yemeni_Desert	English	Yemen_Soqotri	0.0596	0.00182	32.776	527805		Karitiana	Druze	Yemen_Soqotri	Yemeni_Desert	0.0014	0.001378	0.989	527805
Karitiana	Yemen_Soqotri	Iran_Zoroastrian	Yemeni_Desert	0.055	0.001601	34.341	524587		Karitiana	Yemeni_Desert	Sorb	Yemen_Soqotri	0.066	0.001954	33.772	524311		Karitiana	Santa_Isabel	Yemen_Soqotri	Yemeni_Desert	0.0014	0.001399	0.974	527805
Karitiana	Yemen_Soqotri	Mudaliar	Yemeni_Desert	0.1198	0.003464	34.574	473525		Karitiana	Yemeni_Desert	Ukrainian_North	Yemen_Soqotri	0.0669	0.001979	33.818	523609		Karitiana	Kolombangara	Yemen_Soqotri	Yemeni_Desert	0.0015	0.001533	0.959	527805
Karitiana	Yemen_Soqotri	Lohana	Yemeni_Desert	0.093	0.002672	34.818	519538		Karitiana	Yemeni_Desert	Gowli	Yemen_Soqotri	0.1175	0.00344	34.145	517958		Karitiana	Vanuatu_Efate_Mele	Yemen_Soqotri	Yemeni_Desert	0.0014	0.001493	0.958	526315
Karitiana	Yemen_Soqotri	Syed	Yemeni_Desert	0.1187	0.003398	34.941	474999		Karitiana	Yemeni_Desert	Icelandic	Yemen_Soqotri	0.0656	0.001906	34.418	527805		Karitiana	Kuot_Lamalaua	Yemen_Soqotri	Yemeni_Desert	0.0014	0.001507	0.949	526700
Karitiana	Yemen_Soqotri	Sorb	Yemeni_Desert	0.0659	0.001873	35.162	524311		Karitiana	Yemeni_Desert	Czech	Yemen_Soqotri	0.0637	0.001847	34.505	527805		Karitiana	Vanuatu_Malekula	Yemen_Soqotri	Yemeni_Desert	0.0014	0.001503	0.949	526314
Karitiana	Yemen_Soqotri	Padmashali	Yemeni_Desert	0.1238	0.003491	35.447	519145		Karitiana	Yemeni_Desert	Syed	Yemen_Soqotri	0.1198	0.003455	34.689	474999		Karitiana	Mangseng	Yemen_Soqotri	Yemeni_Desert	0.0014	0.001491	0.941	526682
Karitiana	Yemen_Soqotri	Muslim_Jat	Yemeni_Desert	0.0846	0.00238	35.535	519546		Karitiana	Yemeni_Desert	Mudaliar	Yemen_Soqotri	0.1181	0.003387	34.878	473525		Karitiana	Vanuatu_Tanna	Yemen_Soqotri	Yemeni_Desert	0.0014	0.001495	0.941	526315
Karitiana	Yemen_Soqotri	Orcadian	Yemeni_Desert	0.0645	0.001816	35.548	527805		Karitiana	Yemeni_Desert	Orcadian	Yemen_Soqotri	0.0636	0.001818	34.984	527805		Karitiana	Tagalog	Yemen_Soqotri	Yemeni_Desert	0.0012	0.001309	0.924	524311
Karitiana	Yemen_Soqotri	Spanish	Yemeni_Desert	0.0506	0.001423	35.57	527805		Karitiana	Yemeni_Desert	German	Yemen_Soqotri	0.0622	0.00177	35.153	527398		Karitiana	Hmong	Yemen_Soqotri	Yemeni_Desert	0.0012	0.001342	0.912	527359
Karitiana	Yemen_Soqotri	Czech	Yemeni_Desert	0.0638	0.001773	35.979	527805		Karitiana	Yemeni_Desert	Muslim_Jat	Yemen_Soqotri	0.0836	0.002374	35.206	519546		Karitiana	Savo	Yemen_Soqotri	Yemeni_Desert	0.0013	0.001424	0.911	527805
Karitiana	Yemen_Soqotri	Icelandic	Yemeni_Desert	0.0658	0.001819	36.162	527805		Karitiana	Yemeni_Desert	French	Yemen_Soqotri	0.0571	0.001621	35.213	527805		Karitiana	KhoMu	Yemen_Soqotri	Yemeni_Desert	0.0012	0.001347	0.91	524311
Karitiana	Yemen_Soqotri	Lithuanian	Yemeni_Desert	0.0699	0.001927	36.3	527805		Karitiana	Yemeni_Desert	Agamudayar	Yemen_Soqotri	0.1272	0.003599	35.349	514006		Karitiana	Nagaseema	Yemen_Soqotri	Yemeni_Desert	0.0013	0.001486	0.907	524770
Karitiana	Yemen_Soqotri	Ukrainian	Yemeni_Desert	0.0676	0.001843	36.652	527805		Karitiana	Yemeni_Desert	Lithuanian	Yemen_Soqotri	0.0708	0.00198	35.776	527805		Karitiana	Nakanai_Loso	Yemen_Soqotri	Yemeni_Desert	0.0014	0.001511	0.904	524311
Karitiana	Yemen_Soqotri	Kaitag	Yemeni_Desert	0.0701	0.001893	37.032	523609		Karitiana	Yemeni_Desert	Padmashali	Yemen_Soqotri	0.1235	0.00345	35.788	519145		Karitiana	Jew_Libyan	Yemen_Soqotri	Yemeni_Desert	0.0013	0.001431	0.902	527805
Karitiana	Yemen_Soqotri	Ukrainian_North	Yemeni_Desert	0.0677	0.001825	37.128	523609		Karitiana	Yemeni_Desert	Hungarian	Yemen_Soqotri	0.063	0.001748	36.016	527805		Karitiana	Mudaliar	Yemen_Soqotri	Yemeni_Desert	0.0017	0.001901	0.88	473525
Karitiana	Yemen_Soqotri	German	Yemeni_Desert	0.0628	0.001684	37.297	527398		Karitiana	Yemeni_Desert	Ukrainian	Yemen_Soqotri	0.068	0.001878	36.202	527805		Karitiana	Jew_Ashkenazi	Yemen_Soqotri	Yemeni_Desert	0.0012	0.001393	0.874	527805
Karitiana	Yemen_Soqotri	Lezgin	Yemeni_Desert	0.0652	0.001742	37.401	527805		Karitiana	Yemeni_Desert	Ingushian	Yemen_Soqotri	0.0665	0.001838	36.202	523609		Karitiana	Vanuatu_Pentecost_Ranmawat	Yemen_Soqotri	Yemeni_Desert	0.0013	0.001543	0.869	526315
Karitiana	Yemen_Soqotri	Ingushian	Yemeni_Desert	0.0665	0.001754	37.926	523609		Karitiana	Yemeni_Desert	Kumyk	Yemen_Soqotri	0.067	0.001847	36.266	527805		Karitiana	Mamusi	Yemen_Soqotri	Yemeni_Desert	0.0013	0.001515	0.868	526693
Karitiana	Yemen_Soqotri	Chechen	Yemeni_Desert	0.0654	0.001721	37.991	527805		Karitiana	Yemeni_Desert	Tabasaran	Yemen_Soqotri	0.0677	0.001864	36.296	523609		Karitiana	Mamanwa1	Yemen_Soqotri	Yemeni_Desert	0.0012	0.001354	0.865	527805
Karitiana	Yemen_Soqotri	Darginian	Yemeni_Desert	0.0719	0.001889	38.067	523609		Karitiana	Yemeni_Desert	Azeri	Yemen_Soqotri	0.0608	0.001673	36.323	523609		Karitiana	Kove	Yemen_Soqotri	Yemeni_Desert	0.0013	0.001509	0.858	527648
Karitiana	Yemen_Soqotri	Hungarian	Yemeni_Desert	0.0636	0.001671	38.099	527805		Karitiana	Yemeni_Desert	Circassian	Yemen_Soqotri	0.0681	0.001876	36.325	523609		Karitiana	Armenian_Hemsheni	Yemen_Soqotri	Yemeni_Desert	0.0012	0.001464	0.844	523609
Karitiana	Yemen_Soqotri	French	Yemeni_Desert	0.0578	0.001515	38.136	527805		Karitiana	Yemeni_Desert	Lezgin	Yemen_Soqotri	0.0658	0.001811	36.34	527805		Karitiana	Thai	Yemen_Soqotri	Yemeni_Desert	0.001	0.001267	0.828	527805
Karitiana	Yemen_Soqotri	Tabasaran	Yemeni_Desert	0.0677	0.001766	38.313	523609		Karitiana	Yemeni_Desert	Chechen	Yemen_Soqotri	0.066	0.001814	36.391	527805		Karitiana	Papuan_Gulf	Yemen_Soqotri	Yemeni_Desert	0.0013	0.001577	0.827	527805
Karitiana	Yemen_Soqotri	Kumyk	Yemeni_Desert	0.0674	0.001757	38.36	527805		Karitiana	Yemeni_Desert	Lohana	Yemen_Soqotri	0.0953	0.002616	36.438	519538		Karitiana	Papuan_Central	Yemen_Soqotri	Yemeni_Desert	0.0012	0.00144	0.824	527805
Karitiana	Yemen_Soqotri	Papuan_Eastern_Highlands	Yemeni_Desert	0.1515	0.003945	38.418	524892		Karitiana	Yemeni_Desert	Polish	Yemen_Soqotri	0.0654	0.001774	36.856	524311		Karitiana	Tay	Yemen_Soqotri	Yemeni_Desert	0.0011	0.001329	0.817	524311
Karitiana	Yemen_Soqotri	Avar	Yemeni_Desert	0.0714	0.001855	38.473	523609		Karitiana	Yemeni_Desert	Iranian_Bandari	Yemen_Soqotri	0.0651	0.001764	36.921	524311		Karitiana	Dai	Yemen_Soqotri	Yemeni_Desert	0.0011	0.001309	0.814	527805
Karitiana	Yemen_Soqotri	Siddi_Karnataka	Yemeni_Desert	0.0876	0.002275	38.503	519546		Karitiana	Yemeni_Desert	Darginian	Yemen_Soqotri	0.073	0.001976	36.947	523609		Karitiana	Nung	Yemen_Soqotri	Yemeni_Desert	0.0011	0.001321	0.813	524311
Karitiana	Yemen_Soqotri	Dawoodi	Yemeni_Desert	0.1066	0.002766	38.547	519232		Karitiana	Yemeni_Desert	Belarusian	Yemen_Soqotri	0.0702	0.001893	37.072	527805		Karitiana	Vanuatu_Santo_Tasiriki	Yemen_Soqotri	Yemeni_Desert	0.0014	0.00167	0.813	526202
Karitiana	Yemen_Soqotri	Scottish	Yemeni_Desert	0.0637	0.001651	38.59	527805		Karitiana	Yemeni_Desert	Avar	Yemen_Soqotri	0.0713	0.00192	37.123	523609		Karitiana	Saposa	Yemen_Soqotri	Yemeni_Desert	0.0012	0.001437	0.812	527468
Karitiana	Yemen_Soqotri	Circassian	Yemeni_Desert	0.0689	0.001784	38.647	523609		Karitiana	Yemeni_Desert	Siddi_Karnataka	Yemen_Soqotri	0.0845	0.002271	37.212	519546		Karitiana	Vietnam_Lahu	Yemen_Soqotri	Yemeni_Desert	0.0011	0.001325	0.811	524311
Karitiana	Yemen_Soqotri	Polish	Yemeni_Desert	0.0659	0.00168	39.258	524311		Karitiana	Yemeni_Desert	Kaitag	Yemen_Soqotri	0.0707	0.001898	37.226	523609		Karitiana	Giarai	Yemen_Soqotri	Yemeni_Desert	0.0011	0.001297	0.81	524311
Karitiana	Yemen_Soqotri	Tamta	Yemeni_Desert	0.1335	0.003392	39.346	519226		Karitiana	Yemeni_Desert	Scottish	Yemen_Soqotri	0.0638	0.001705	37.402	527805		Karitiana	Madak	Yemen_Soqotri	Yemeni_Desert	0.0012	0.001472	0.81	526700
Karitiana	Yemen_Soqotri	Iranian_Bandari	Yemeni_Desert	0.0653	0.00166	39.36	524311		Karitiana	Yemeni_Desert	Iran_Non_Zoroastrian	Yemen_Soqotri	0.0594	0.001589	37.403	524587		Karitiana	Vanuatu_Emae	Yemen_Soqotri	Yemeni_Desert	0.0012	0.001508	0.801	526315
Karitiana	Yemen_Soqotri	Norwegian	Yemeni_Desert	0.0664	0.001686	39.366	527805		Karitiana	Yemeni_Desert	Irish	Yemen_Soqotri	0.0651	0.001737	37.464	524311		Karitiana	Naxi	Yemen_Soqotri	Yemeni_Desert	0.001	0.001308	0.798	527805
Karitiana	Yemen_Soqotri	Azeri	Yemeni_Desert	0.0614	0.001552	39.569	523609		Karitiana	Yemeni_Desert	Norwegian	Yemen_Soqotri	0.0663	0.001766	37.558	527805		Karitiana	Vanuatu_Ambrym	Yemen_Soqotri	Yemeni_Desert	0.0012	0.001544	0.768	526314
Karitiana	Yemen_Soqotri	Belarusian	Yemeni_Desert	0.0703	0.001776	39.576	527805		Karitiana	Yemeni_Desert	Estonian	Yemen_Soqotri	0.074	0.001959	37.778	527805		Karitiana	Cham	Yemen_Soqotri	Yemeni_Desert	0.001	0.001252	0.766	524311
Karitiana	Yemen_Soqotri	Estonian	Yemeni_Desert	0.0744	0.001879	39.616	527805		Karitiana	Yemeni_Desert	Papuan_Eastern_Highlands	Yemen_Soqotri	0.1497	0.003909	38.311	524892		Karitiana	Mulam	Yemen_Soqotri	Yemeni_Desert	0.001	0.001294	0.753	526656
Karitiana	Yemen_Soqotri	Abazin	Yemeni_Desert	0.0741	0.001861	39.84	523609		Karitiana	Yemeni_Desert	Iranian	Yemen_Soqotri	0.0572	0.001489	38.426	527805		Karitiana	Tolai	Yemen_Soqotri	Yemeni_Desert	0.0011	0.001463	0.751	527650
Karitiana	Yemen_Soqotri	Irish	Yemeni_Desert	0.065	0.001631	39.851	524311		Karitiana	Yemeni_Desert	Kabardinian	Yemen_Soqotri	0.0711	0.001839	38.682	523609		Karitiana	Vanuatu_Efate	Yemen_Soqotri	Yemeni_Desert	0.0012	0.001567	0.744	526315
Karitiana	Yemen_Soqotri	Brahmin_Haryana	Yemeni_Desert	0.1053	0.00264	39.881	519493		Karitiana	Yemeni_Desert	Ossetian	Yemen_Soqotri	0.0664	0.001707	38.912	527805		Karitiana	Makira	Yemen_Soqotri	Yemeni_Desert	0.0011	0.001437	0.743	527805
Karitiana	Yemen_Soqotri	Karachai	Yemeni_Desert	0.0704	0.001756	40.081	523609		Karitiana	Yemeni_Desert	Balkar	Yemen_Soqotri	0.0696	0.001786	38.955	527805		Karitiana	Vanuatu_Pentecost_Baie_Barrier	Yemen_Soqotri	Yemeni_Desert	0.0011	0.001495	0.742	526315
Karitiana	Yemen_Soqotri	Achary	Yemeni_Desert	0.1168	0.002914	40.099	519540		Karitiana	Yemeni_Desert	Karachai	Yemen_Soqotri	0.0717	0.001839	38.999	523609		Karitiana	Spanish_Lleida	Yemen_Soqotri	Yemeni_Desert	0.0014	0.00188	0.74	511160
Karitiana	Yemen_Soqotri	Lak	Yemeni_Desert	0.0717	0.001779	40.306	523609		Karitiana	Yemeni_Desert	Adygei	Yemen_Soqotri	0.0645	0.001648	39.133	527805		Karitiana	Salar	Yemen_Soqotri	Yemeni_Desert	0.001	0.001288	0.739	526656
Karitiana	Yemen_Soqotri	Vanuatu_Fila	Yemeni_Desert	0.1553	0.003835	40.497	525484		Karitiana	Yemeni_Desert	Turkish	Yemen_Soqotri	0.0576	0.001466	39.309	527805		Karitiana	Assyrian	Yemen_Soqotri	Yemeni_Desert	0.001	0.001345	0.736	527096
Karitiana	Yemen_Soqotri	Kabardinian	Yemeni_Desert	0.0713	0.001758	40.556	523609		Karitiana	Yemeni_Desert	Abazin	Yemen_Soqotri	0.0746	0.001888	39.53	523609		Karitiana	Lebanese_Muslim	Yemen_Soqotri	Yemeni_Desert	0.001	0.001395	0.717	524311
Karitiana	Yemen_Soqotri	Kissan	Yemeni_Desert	0.1469	0.003613	40.663	519222		Karitiana	Yemeni_Desert	Achary	Yemen_Soqotri	0.119	0.003006	39.58	519540		Karitiana	Armenian	Yemen_Soqotri	Yemeni_Desert	0.001	0.001436	0.709	527805
Karitiana	Yemen_Soqotri	Iran_Non_Zoroastrian	Yemeni_Desert	0.0598	0.001465	40.817	524587		Karitiana	Yemeni_Desert	Lak	Yemen_Soqotri	0.0719	0.001816	39.616	523609		Karitiana	Jew_Iranian	Yemen_Soqotri	Yemeni_Desert	0.001	0.001403	0.698	527805
Karitiana	Yemen_Soqotri	Iranian	Yemeni_Desert	0.0577	0.001406	41.037	527805		Karitiana	Yemeni_Desert	Brahmin_Haryana	Yemen_Soqotri	0.106	0.002646	40.052	519493		Karitiana	Muslim_Jat	Yemen_Soqotri	Yemeni_Desert	0.001	0.001441	0.695	519546
Karitiana	Yemen_Soqotri	Khatri	Yemeni_Desert	0.0965	0.002342	41.194	519546		Karitiana	Yemeni_Desert	Dawoodi	Yemen_Soqotri	0.1085	0.002685	40.398	519232		Karitiana	Onge	Yemen_Soqotri	Yemeni_Desert	0.0011	0.001581	0.69	527805
Karitiana	Yemen_Soqotri	Balkar	Yemeni_Desert	0.0688	0.001664	41.369	527805		Karitiana	Yemeni_Desert	Tamta	Yemen_Soqotri	0.1349	0.003323	40.602	519226		Karitiana	Vanuatu_Pentecost_Wugunmel	Yemen_Soqotri	Yemeni_Desert	0.0011	0.001542	0.687	526314
Karitiana	Yemen_Soqotri	Chamar_UP	Yemeni_Desert	0.1181	0.002845	41.506	519504		Karitiana	Yemeni_Desert	India_Zoroastrian	Yemen_Soqotri	0.0727	0.001788	40.647	524587		Karitiana	She	Yemen_Soqotri	Yemeni_Desert	0.0009	0.001312	0.678	527805
Karitiana	Yemen_Soqotri	Ossetian	Yemeni_Desert	0.0665	0.0016	41.589	527805		Karitiana	Yemeni_Desert	Makrani	Yemen_Soqotri	0.0711	0.001713	41.506	527805		Karitiana	Vietnamese	Yemen_Soqotri	Yemeni_Desert	0.0009	0.001288	0.678	524311
Karitiana	Yemen_Soqotri	Gujjar	Yemeni_Desert	0.0966	0.002318	41.665	524343		Karitiana	Yemeni_Desert	Russian_Archangelsk_Krasnoborsky	Yemen_Soqotri	0.0848	0.002044	41.511	523609		Karitiana	Orcadian	Yemen_Soqotri	Yemeni_Desert	0.001	0.001407	0.677	527805
Karitiana	Yemen_Soqotri	Lohar	Yemeni_Desert	0.1128	0.002698	41.805	519404		Karitiana	Yemeni_Desert	Vanuatu_Fila	Yemen_Soqotri	0.1554	0.003718	41.792	525484		Karitiana	Sardinian	Yemen_Soqotri	Yemeni_Desert	0.001	0.001411	0.676	527805
Karitiana	Yemen_Soqotri	India_Zoroastrian	Yemeni_Desert	0.0721	0.001721	41.883	524587		Karitiana	Yemeni_Desert	Finnish	Yemen_Soqotri	0.0843	0.002013	41.893	527805		Karitiana	Yi	Yemen_Soqotri	Yemeni_Desert	0.0009	0.0013	0.673	527805
Karitiana	Yemen_Soqotri	Dhokkali	Yemeni_Desert	0.1174	0.002792	42.051	519534		Karitiana	Yemeni_Desert	Dhokkali	Yemen_Soqotri	0.1183	0.002819	41.954	519534		Karitiana	New_Guinea	Yemen_Soqotri	Yemeni_Desert	0.0011	0.001577	0.667	527805
Karitiana	Yemen_Soqotri	Russian_Archangelsk_Krasnoborsky	Yemeni_Desert	0.085	0.002009	42.289	523609		Karitiana	Yemeni_Desert	Russian_Archangelsk_Pinezhsky	Yemen_Soqotri	0.0921	0.002189	42.066	523609		Karitiana	Papuan	Yemen_Soqotri	Yemeni_Desert	0.0011	0.001589	0.667	527805
Karitiana	Yemen_Soqotri	Kol_New_Britain	Yemeni_Desert	0.1555	0.003649	42.609	523589		Karitiana	Yemeni_Desert	Lohar	Yemen_Soqotri	0.1139	0.002696	42.23	519404		Karitiana	Cypriot	Yemen_Soqotri	Yemeni_Desert	0.0009	0.001426	0.663	527805
Karitiana	Yemen_Soqotri	Yadav_Rajasthan	Yemeni_Desert	0.1023	0.002398	42.635	519546		Karitiana	Yemeni_Desert	Khatri	Yemen_Soqotri	0.0986	0.002335	42.236	519546		Karitiana	Jew_Moroccan	Yemen_Soqotri	Yemeni_Desert	0.0009	0.00139	0.663	527805
Karitiana	Yemen_Soqotri	Adygei	Yemeni_Desert	0.065	0.00152	42.736	527805		Karitiana	Yemeni_Desert	Kol_New_Britain	Yemen_Soqotri	0.1526	0.003601	42.39	523589		Karitiana	Cambodian	Yemen_Soqotri	Yemeni_Desert	0.0008	0.001281	0.656	527805
Karitiana	Yemen_Soqotri	Russian_Archangelsk_Pinezhsky	Yemeni_Desert	0.0919	0.002148	42.764	523609		Karitiana	Yemeni_Desert	Chamar_UP	Yemen_Soqotri	0.1203	0.002816	42.704	519504		Karitiana	Sicilian	Yemen_Soqotri	Yemeni_Desert	0.0009	0.001412	0.644	527805
Karitiana	Yemen_Soqotri	Finnish	Yemeni_Desert	0.085	0.001977	42.982	527805		Karitiana	Yemeni_Desert	Kissan	Yemen_Soqotri	0.1487	0.003475	42.796	519222		Karitiana	Buka	Yemen_Soqotri	Yemeni_Desert	0.0009	0.001482	0.641	527468
Karitiana	Yemen_Soqotri	Gaud_Karnataka	Yemeni_Desert	0.1107	0.002567	43.125	519546		Karitiana	Yemeni_Desert	Veps	Yemen_Soqotri	0.0882	0.002056	42.911	523609		Karitiana	Korean	Yemen_Soqotri	Yemeni_Desert	0.0008	0.001283	0.641	527805
Karitiana	Yemen_Soqotri	Makrani	Yemeni_Desert	0.0709	0.001639	43.284	527805		Karitiana	Yemeni_Desert	Gujjar	Yemen_Soqotri	0.098	0.002273	43.142	524343		Karitiana	Gelao	Yemen_Soqotri	Yemeni_Desert	0.0008	0.00134	0.617	526656
Karitiana	Yemen_Soqotri	Turkish	Yemeni_Desert	0.0584	0.001349	43.291	527805		Karitiana	Yemeni_Desert	Rajput	Yemen_Soqotri	0.106	0.002453	43.206	519546		Karitiana	Vanuatu_Banks	Yemen_Soqotri	Yemeni_Desert	0.0009	0.00148	0.613	526315
Karitiana	Yemen_Soqotri	Russian_Archangelsk_Leshukonsky	Yemeni_Desert	0.0956	0.002207	43.309	523608		Karitiana	Yemeni_Desert	Karelian	Yemen_Soqotri	0.0857	0.001977	43.353	523609		Karitiana	Spanish	Yemen_Soqotri	Yemeni_Desert	0.0008	0.00134	0.601	527805
Karitiana	Yemen_Soqotri	Relli	Yemeni_Desert	0.1241	0.002863	43.339	519386		Karitiana	Yemeni_Desert	Russian_Archangelsk_Leshukonsky	Yemen_Soqotri	0.0969	0.00222	43.644	523608		Karitiana	Jew_Tunisian	Yemen_Soqotri	Yemeni_Desert	0.0009	0.001491	0.594	527805
Karitiana	Yemen_Soqotri	Rajput	Yemeni_Desert	0.1035	0.002387	43.361	519546		Karitiana	Yemeni_Desert	Kondh_AP	Yemen_Soqotri	0.158	0.003617	43.673	511591		Karitiana	Ukrainian_North	Yemen_Soqotri	Yemeni_Desert	0.0008	0.0014	0.593	523609
Karitiana	Yemen_Soqotri	Changpa	Yemeni_Desert	0.1275	0.002927	43.578	519538		Karitiana	Yemeni_Desert	Relli	Yemen_Soqotri	0.1247	0.002852	43.737	519386		Karitiana	Turkish	Yemen_Soqotri	Yemeni_Desert	0.0008	0.0013	0.589	527805
Karitiana	Yemen_Soqotri	Veps	Yemeni_Desert	0.0884	0.002013	43.894	523609		Karitiana	Yemeni_Desert	Sonr	Yemen_Soqotri	0.1517	0.003466	43.77	473934		Karitiana	Kamsali	Yemen_Soqotri	Yemeni_Desert	0.0011	0.00183	0.586	473321
Karitiana	Yemen_Soqotri	Yadav_UP	Yemeni_Desert	0.104	0.002366	43.958	519546		Karitiana	Yemeni_Desert	Gaud_Karnataka	Yemen_Soqotri	0.1112	0.002533	43.906	519546		Karitiana	Italian_South	Yemen_Soqotri	Yemeni_Desert	0.0008	0.001382	0.583	527787
Karitiana	Yemen_Soqotri	Jain	Yemeni_Desert	0.1093	0.002468	44.309	519546		Karitiana	Yemeni_Desert	Yadav_Rajasthan	Yemen_Soqotri	0.1031	0.002344	43.992	519546		Karitiana	Vanuatu_Maewo	Yemen_Soqotri	Yemeni_Desert	0.0009	0.001496	0.583	526315
Karitiana	Yemen_Soqotri	Kalinga	Yemeni_Desert	0.1124	0.002537	44.312	519546		Karitiana	Yemeni_Desert	Pandit	Yemen_Soqotri	0.1029	0.002328	44.183	519546		Karitiana	Greek	Yemen_Soqotri	Yemeni_Desert	0.0008	0.001359	0.582	527805
Karitiana	Yemen_Soqotri	Gadaba	Yemeni_Desert	0.153	0.003449	44.354	513419		Karitiana	Yemeni_Desert	Yadav_UP	Yemen_Soqotri	0.1045	0.002356	44.338	519546		Karitiana	Cong	Yemen_Soqotri	Yemeni_Desert	0.0008	0.001344	0.57	524311
Karitiana	Yemen_Soqotri	Sonr	Yemeni_Desert	0.1514	0.003401	44.512	473934		Karitiana	Yemeni_Desert	Baining_Malasait	Yemen_Soqotri	0.1516	0.003407	44.494	524310		Karitiana	Albanian	Yemen_Soqotri	Yemeni_Desert	0.0008	0.001422	0.565	527805
Karitiana	Yemen_Soqotri	Baining_Malasait	Yemeni_Desert	0.1522	0.003411	44.613	524310		Karitiana	Yemeni_Desert	GujaratiA	Yemen_Soqotri	0.1028	0.0023	44.693	527805		Karitiana	Vanuatu_Makura	Yemen_Soqotri	Yemeni_Desert	0.0009	0.001559	0.565	526312
Karitiana	Yemen_Soqotri	Australian	Yemeni_Desert	0.1469	0.00329	44.642	527801		Karitiana	Yemeni_Desert	Australian	Yemen_Soqotri	0.1486	0.003316	44.811	527801		Karitiana	Circassian	Yemen_Soqotri	Yemeni_Desert	0.0008	0.001402	0.561	523609
Karitiana	Yemen_Soqotri	GujaratiA	Yemeni_Desert	0.1011	0.002262	44.704	527805		Karitiana	Yemeni_Desert	Barela	Yemen_Soqotri	0.1303	0.002893	45.031	519543		Karitiana	Maonan	Yemen_Soqotri	Yemeni_Desert	0.0007	0.001297	0.557	526656
Karitiana	Yemen_Soqotri	Silawat	Yemeni_Desert	0.1162	0.002594	44.773	519546		Karitiana	Yemeni_Desert	Brahui	Yemen_Soqotri	0.08	0.001775	45.063	527805		Karitiana	Dungan	Yemen_Soqotri	Yemeni_Desert	0.0007	0.001237	0.553	523609
Karitiana	Yemen_Soqotri	Ho_Jharkhand	Yemeni_Desert	0.1562	0.003483	44.857	519196		Karitiana	Yemeni_Desert	Kalinga	Yemen_Soqotri	0.1139	0.002526	45.107	519546		Karitiana	Vanuatu_Futuna	Yemen_Soqotri	Yemeni_Desert	0.0008	0.001538	0.55	526294
Karitiana	Yemen_Soqotri	Barela	Yemeni_Desert	0.1289	0.002868	44.951	519543		Karitiana	Yemeni_Desert	Southwest_Bougainville	Yemen_Soqotri	0.1619	0.003588	45.116	524552		Karitiana	Qiang	Yemen_Soqotri	Yemeni_Desert	0.0007	0.0013	0.547	526656
Karitiana	Yemen_Soqotri	Kondh_AP	Yemeni_Desert	0.1589	0.00353	45.014	511591		Karitiana	Yemeni_Desert	Russian	Yemen_Soqotri	0.0762	0.001688	45.17	527805		Karitiana	Jew_Turkish	Yemen_Soqotri	Yemeni_Desert	0.0008	0.001434	0.546	527805
Karitiana	Yemen_Soqotri	Tanti	Yemeni_Desert	0.1306	0.002895	45.116	519517		Karitiana	Yemeni_Desert	Sah_Obc	Yemen_Soqotri	0.1199	0.002652	45.191	519546		Karitiana	Korku	Yemen_Soqotri	Yemeni_Desert	0.0008	0.00156	0.542	519543
Karitiana	Yemen_Soqotri	Karelian	Yemeni_Desert	0.0849	0.001883	45.121	523609		Karitiana	Yemeni_Desert	Ho_Jharkhand	Yemen_Soqotri	0.1574	0.00348	45.225	519196		Karitiana	Lebanese_Christian	Yemen_Soqotri	Yemeni_Desert	0.0008	0.001433	0.542	524311
Karitiana	Yemen_Soqotri	Vanuatu_Santo_Malau	Yemeni_Desert	0.1591	0.003505	45.398	526226		Karitiana	Yemeni_Desert	Jain	Yemen_Soqotri	0.1115	0.002464	45.253	519546		Karitiana	Kondh_AP	Yemen_Soqotri	Yemeni_Desert	0.0009	0.001781	0.532	511591
Karitiana	Yemen_Soqotri	Sah_Obc	Yemeni_Desert	0.1179	0.002597	45.406	519546		Karitiana	Yemeni_Desert	Changpa	Yemen_Soqotri	0.1302	0.002867	45.413	519538		Karitiana	French	Yemen_Soqotri	Yemeni_Desert	0.0007	0.001358	0.527	527805
Karitiana	Yemen_Soqotri	Ediga	Yemeni_Desert	0.1146	0.002495	45.933	482802		Karitiana	Yemeni_Desert	Devendrakulathan	Yemen_Soqotri	0.1266	0.002779	45.57	516553		Karitiana	Irish_Ulster	Yemen_Soqotri	Yemeni_Desert	0.0008	0.001429	0.525	524311
Karitiana	Yemen_Soqotri	Southwest_Bougainville	Yemeni_Desert	0.1636	0.00356	45.968	524552		Karitiana	Yemeni_Desert	Pasi	Yemen_Soqotri	0.1197	0.002622	45.639	519546		Karitiana	Dong	Yemen_Soqotri	Yemeni_Desert	0.0007	0.001287	0.521	526656
Karitiana	Yemen_Soqotri	Vanuatu_Emae2	Yemeni_Desert	0.1516	0.003295	45.995	526306		Karitiana	Yemeni_Desert	Vanuatu_Emae2	Yemen_Soqotri	0.1498	0.003283	45.644	526306		Karitiana	Nailik	Yemen_Soqotri	Yemeni_Desert	0.0008	0.0015	0.514	527637
Karitiana	Yemen_Soqotri	Pasi	Yemeni_Desert	0.1188	0.002573	46.167	519546		Karitiana	Yemeni_Desert	Vanuatu_Pentecost_Maram2	Yemen_Soqotri	0.166	0.003625	45.789	526164		Karitiana	Vanuatu_Santo_Port_Olry	Yemen_Soqotri	Yemeni_Desert	0.0008	0.001565	0.512	526308
Karitiana	Yemen_Soqotri	Brahmin_Nepal	Yemeni_Desert	0.1078	0.002331	46.222	519546		Karitiana	Yemeni_Desert	Balochi	Yemen_Soqotri	0.0798	0.00174	45.863	527805		Karitiana	Vella_Lavella	Yemen_Soqotri	Yemeni_Desert	0.0008	0.001505	0.508	527805
Karitiana	Yemen_Soqotri	Lingayath_Karnataka	Yemeni_Desert	0.1145	0.002477	46.228	519546		Karitiana	Yemeni_Desert	Brahmin_Nepal	Yemen_Soqotri	0.1101	0.002393	45.985	519546		Karitiana	Hungarian	Yemen_Soqotri	Yemeni_Desert	0.0007	0.001359	0.506	527805
Karitiana	Yemen_Soqotri	Brahui	Yemeni_Desert	0.0791	0.00171	46.274	527805		Karitiana	Yemeni_Desert	Chamada	Yemen_Soqotri	0.1196	0.002598	46.036	519546		Karitiana	Nicobarese	Yemen_Soqotri	Yemeni_Desert	0.0008	0.001546	0.504	519546
Karitiana	Yemen_Soqotri	Havik	Yemeni_Desert	0.1069	0.002308	46.304	519546		Karitiana	Yemeni_Desert	Vanuatu_Santo_Jaraylan	Yemen_Soqotri	0.155	0.003353	46.215	526308		Karitiana	Han	Yemen_Soqotri	Yemeni_Desert	0.0006	0.001248	0.502	527805
Karitiana	Yemen_Soqotri	Bhilala	Yemeni_Desert	0.1208	0.002606	46.346	519546		Karitiana	Yemeni_Desert	Lingayath_Karnataka	Yemen_Soqotri	0.1159	0.002508	46.226	519546		Karitiana	Semende	Yemen_Soqotri	Yemeni_Desert	0.0007	0.001363	0.491	527805
Karitiana	Yemen_Soqotri	Baining_Marabu	Yemeni_Desert	0.1508	0.003247	46.446	527642		Karitiana	Yemeni_Desert	Havik	Yemen_Soqotri	0.1078	0.002331	46.236	519546		Karitiana	Kinh	Yemen_Soqotri	Yemeni_Desert	0.0006	0.001244	0.489	527805
Karitiana	Yemen_Soqotri	Gond_Raj	Yemeni_Desert	0.1359	0.002914	46.63	482715		Karitiana	Yemeni_Desert	Gadaba	Yemen_Soqotri	0.1533	0.003315	46.243	513419		Karitiana	Yugur	Yemen_Soqotri	Yemeni_Desert	0.0006	0.001273	0.485	526656
Karitiana	Yemen_Soqotri	Chamada	Yemeni_Desert	0.1192	0.002556	46.654	519546		Karitiana	Yemeni_Desert	Silawat	Yemen_Soqotri	0.1185	0.00255	46.459	519546		Karitiana	Azeri	Yemen_Soqotri	Yemeni_Desert	0.0006	0.001341	0.476	523609
Karitiana	Yemen_Soqotri	Pandit	Yemeni_Desert	0.1023	0.002192	46.672	519546		Karitiana	Yemeni_Desert	Vanuatu_Santo_Mbauk	Yemen_Soqotri	0.154	0.003312	46.488	526307		Karitiana	Shia_Iranian_Hyderabad	Yemen_Soqotri	Yemeni_Desert	0.0007	0.001416	0.466	519546
Karitiana	Yemen_Soqotri	Papuan	Yemeni_Desert	0.1526	0.00327	46.685	527805		Karitiana	Yemeni_Desert	Oswal_Jain	Yemen_Soqotri	0.1121	0.002411	46.507	482808		Karitiana	Lavongai	Yemen_Soqotri	Yemeni_Desert	0.0007	0.001533	0.465	527647
Karitiana	Yemen_Soqotri	Vadde	Yemeni_Desert	0.1192	0.002546	46.801	482757		Karitiana	Yemeni_Desert	Vadde	Yemen_Soqotri	0.1195	0.002569	46.513	482757		Karitiana	Tibetan	Yemen_Soqotri	Yemeni_Desert	0.0006	0.001249	0.465	526656
Karitiana	Yemen_Soqotri	Oswal_Jain	Yemeni_Desert	0.1116	0.00238	46.878	482808		Karitiana	Yemeni_Desert	Papuan	Yemen_Soqotri	0.1516	0.00325	46.651	527805		Karitiana	Zhuang	Yemen_Soqotri	Yemeni_Desert	0.0006	0.001268	0.462	526656
Karitiana	Yemen_Soqotri	Brahmin_Catholic_Kumta	Yemeni_Desert	0.1101	0.002348	46.882	519546		Karitiana	Yemeni_Desert	Vanuatu_Santo_Malau	Yemen_Soqotri	0.1571	0.003365	46.677	526226		Karitiana	Eskimo_Naukan	Yemen_Soqotri	Yemeni_Desert	0.0006	0.001321	0.46	527805
Karitiana	Yemen_Soqotri	Devendrakulathan	Yemeni_Desert	0.1272	0.002707	46.985	516553		Karitiana	Yemeni_Desert	Tadvi	Yemen_Soqotri	0.126	0.002691	46.815	519542		Karitiana	LaChi	Yemen_Soqotri	Yemeni_Desert	0.0006	0.001329	0.454	524311
Karitiana	Yemen_Soqotri	New_Guinea	Yemeni_Desert	0.1514	0.003217	47.05	527805		Karitiana	Yemeni_Desert	Baining_Marabu	Yemen_Soqotri	0.1501	0.003201	46.894	527642		Karitiana	Russell	Yemen_Soqotri	Yemeni_Desert	0.0007	0.001546	0.453	527803
Karitiana	Yemen_Soqotri	Adiyan	Yemeni_Desert	0.1319	0.002802	47.073	482805		Karitiana	Yemeni_Desert	Tanti	Yemen_Soqotri	0.1318	0.00281	46.915	519517		Karitiana	Italian_North	Yemen_Soqotri	Yemeni_Desert	0.0006	0.001355	0.443	527805
Karitiana	Yemen_Soqotri	Budagajangam	Yemeni_Desert	0.1167	0.002473	47.188	519544		Karitiana	Yemeni_Desert	Baniya_Haryana	Yemen_Soqotri	0.1056	0.002251	46.927	519546		Karitiana	Finnish	Yemen_Soqotri	Yemeni_Desert	0.0006	0.001427	0.441	527805
Karitiana	Yemen_Soqotri	Vanuatu_Santo_Mbauk	Yemeni_Desert	0.1555	0.003294	47.22	526307		Karitiana	Yemeni_Desert	New_Guinea	Yemen_Soqotri	0.1503	0.003198	47.012	527805		Karitiana	Baining_Marabu	Yemen_Soqotri	Yemeni_Desert	0.0007	0.001639	0.429	527642
Karitiana	Yemen_Soqotri	Russian	Yemeni_Desert	0.0761	0.001612	47.231	527805		Karitiana	Yemeni_Desert	Kalash	Yemen_Soqotri	0.0955	0.00203	47.065	527805		Karitiana	LoLo	Yemen_Soqotri	Yemeni_Desert	0.0006	0.001386	0.427	524311
Karitiana	Yemen_Soqotri	Tadvi	Yemeni_Desert	0.1259	0.002664	47.243	519542		Karitiana	Yemeni_Desert	Vanuatu_Santo_Sara	Yemen_Soqotri	0.1533	0.003257	47.068	526271		Karitiana	German	Yemen_Soqotri	Yemeni_Desert	0.0006	0.001369	0.424	527398
Karitiana	Yemen_Soqotri	Vanuatu_Santo_Jaraylan	Yemeni_Desert	0.1575	0.003333	47.244	526308		Karitiana	Yemeni_Desert	Brahmin_Karnataka	Yemen_Soqotri	0.1066	0.002259	47.185	519546		Karitiana	Visayan	Yemen_Soqotri	Yemeni_Desert	0.0006	0.001373	0.421	524311
Karitiana	Yemen_Soqotri	Vanuatu_Nguna	Yemeni_Desert	0.1569	0.003317	47.307	526305		Karitiana	Yemeni_Desert	Kshatriya_Durgvanshi	Yemen_Soqotri	0.1107	0.002341	47.276	519546		Karitiana	Polish	Yemen_Soqotri	Yemeni_Desert	0.0006	0.001366	0.415	524311
Karitiana	Yemen_Soqotri	Brahmin_Karnataka	Yemeni_Desert	0.1051	0.002221	47.32	519546		Karitiana	Yemeni_Desert	Vanuatu_Santo_Tasiriki	Yemen_Soqotri	0.1603	0.003386	47.357	526202		Karitiana	Yakut	Yemen_Soqotri	Yemeni_Desert	0.0005	0.001254	0.404	527805
Karitiana	Yemen_Soqotri	GujaratiB	Yemeni_Desert	0.1065	0.002247	47.402	527805		Karitiana	Yemeni_Desert	Chamar_Haryana	Yemen_Soqotri	0.1116	0.002355	47.394	519544		Karitiana	Murut	Yemen_Soqotri	Yemeni_Desert	0.0005	0.001334	0.401	524311
Karitiana	Yemen_Soqotri	Vanuatu_Santo_Morou	Yemeni_Desert	0.1577	0.003324	47.437	526284		Karitiana	Yemeni_Desert	Kurmi_MP	Yemen_Soqotri	0.1172	0.002472	47.395	519541		Karitiana	PaThen	Yemen_Soqotri	Yemeni_Desert	0.0005	0.001369	0.396	524311
Karitiana	Yemen_Soqotri	Vanuatu_Santo_Rango	Yemeni_Desert	0.1545	0.003252	47.514	526304		Karitiana	Yemeni_Desert	Vanuatu_Santo_Okoro	Yemen_Soqotri	0.157	0.00331	47.443	526289		Karitiana	Vanuatu_Aneityum	Yemen_Soqotri	Yemeni_Desert	0.0006	0.00149	0.39	526314
Karitiana	Yemen_Soqotri	Vanuatu_Santo_Sara	Yemeni_Desert	0.1553	0.003265	47.565	526271		Karitiana	Yemeni_Desert	Brahmin_Catholic_Kumta	Yemen_Soqotri	0.1117	0.002354	47.45	519546		Karitiana	Mordovian	Yemen_Soqotri	Yemeni_Desert	0.0005	0.001336	0.386	527805
Karitiana	Yemen_Soqotri	Vanuatu_Pentecost_Maram2	Yemeni_Desert	0.1677	0.003523	47.595	526164		Karitiana	Yemeni_Desert	Dogra	Yemen_Soqotri	0.1035	0.002178	47.529	519546		Karitiana	Teop	Yemen_Soqotri	Yemeni_Desert	0.0006	0.001493	0.38	527468
Karitiana	Yemen_Soqotri	Vanuatu_Pentecost_Bwatnapni	Yemeni_Desert	0.158	0.003311	47.717	526274		Karitiana	Yemeni_Desert	Ediga	Yemen_Soqotri	0.1163	0.002446	47.536	482802		Karitiana	Bulgarian	Yemen_Soqotri	Yemeni_Desert	0.0005	0.001399	0.371	527805
Karitiana	Yemen_Soqotri	Kurmi_MP	Yemeni_Desert	0.1158	0.002427	47.723	519541		Karitiana	Yemeni_Desert	Coorghi	Yemen_Soqotri	0.1115	0.002345	47.551	519546		Karitiana	China_Lahu	Yemen_Soqotri	Yemeni_Desert	0.0005	0.001369	0.368	527805
Karitiana	Yemen_Soqotri	Chamar_Haryana	Yemeni_Desert	0.1107	0.002318	47.736	519544		Karitiana	Yemeni_Desert	Tatar_Mishar	Yemen_Soqotri	0.0928	0.001952	47.556	523609		Karitiana	Iranian	Yemen_Soqotri	Yemeni_Desert	0.0005	0.001328	0.365	527805
Karitiana	Yemen_Soqotri	Dharikhar	Yemeni_Desert	0.1234	0.002584	47.767	519545		Karitiana	Yemeni_Desert	Mordovian	Yemen_Soqotri	0.0822	0.001724	47.65	527805		Karitiana	Romanian	Yemen_Soqotri	Yemeni_Desert	0.0005	0.001391	0.365	524311
Karitiana	Yemen_Soqotri	Siddi_Gujarat	Yemeni_Desert	0.1313	0.002746	47.82	519545		Karitiana	Yemeni_Desert	Malaikuravar	Yemen_Soqotri	0.1155	0.002421	47.686	519546		Karitiana	Devendrakulathan	Yemen_Soqotri	Yemeni_Desert	0.0006	0.001608	0.363	516553
Karitiana	Yemen_Soqotri	Vanuatu_Santo_Tasiriki	Yemeni_Desert	0.1617	0.00338	47.829	526202		Karitiana	Yemeni_Desert	Vanuatu_Nguna	Yemen_Soqotri	0.1553	0.003254	47.711	526305		Karitiana	Baining_Malasait	Yemen_Soqotri	Yemeni_Desert	0.0006	0.001686	0.357	524310
Karitiana	Yemen_Soqotri	Vanuatu_Santo_Okoro	Yemeni_Desert	0.1588	0.003316	47.879	526289		Karitiana	Yemeni_Desert	Bhilala	Yemen_Soqotri	0.1233	0.002581	47.787	519546		Karitiana	Adygei	Yemen_Soqotri	Yemeni_Desert	0.0005	0.001344	0.352	527805
Karitiana	Yemen_Soqotri	Lingayath_TN	Yemeni_Desert	0.1214	0.002532	47.942	519546		Karitiana	Yemeni_Desert	Vanuatu_Erromango	Yemen_Soqotri	0.1569	0.003282	47.813	526241		Karitiana	Itelmen	Yemen_Soqotri	Yemeni_Desert	0.0005	0.001441	0.344	527805
Karitiana	Yemen_Soqotri	Muthuraja	Yemeni_Desert	0.118	0.002458	47.994	519546		Karitiana	Yemeni_Desert	Brahmin_Catholic_Mangalore	Yemen_Soqotri	0.1122	0.002346	47.835	519546		Karitiana	Kurd	Yemen_Soqotri	Yemeni_Desert	0.0005	0.001386	0.342	523609
Karitiana	Yemen_Soqotri	Manus	Yemeni_Desert	0.169	0.003519	48.019	524301		Karitiana	Yemeni_Desert	Vanuatu_Santo_Morou	Yemen_Soqotri	0.1553	0.003246	47.837	526284		Karitiana	Miao	Yemen_Soqotri	Yemeni_Desert	0.0004	0.001328	0.337	527805
Karitiana	Yemen_Soqotri	Baniya_Haryana	Yemeni_Desert	0.1043	0.002173	48.024	519546		Karitiana	Yemeni_Desert	Vanuatu_Santo_Rango	Yemen_Soqotri	0.1541	0.003215	47.922	526304		Karitiana	Muong	Yemen_Soqotri	Yemeni_Desert	0.0004	0.001325	0.325	524311
Karitiana	Yemen_Soqotri	Kshatriya_Aqnikula	Yemeni_Desert	0.1193	0.002481	48.094	519544		Karitiana	Yemeni_Desert	Siddi_Gujarat	Yemen_Soqotri	0.1328	0.002761	48.086	519545		Karitiana	Nogai_Karachay_Cherkessia	Yemen_Soqotri	Yemeni_Desert	0.0004	0.001337	0.323	527805
Karitiana	Yemen_Soqotri	Kalash	Yemeni_Desert	0.0937	0.001948	48.127	527805		Karitiana	Yemeni_Desert	Budagajangam	Yemen_Soqotri	0.118	0.002454	48.098	519544		Karitiana	Kankanaey	Yemen_Soqotri	Yemeni_Desert	0.0004	0.001392	0.322	524311
Karitiana	Yemen_Soqotri	Kshatriya_Durgvanshi	Yemeni_Desert	0.1092	0.002265	48.201	519546		Karitiana	Yemeni_Desert	Gond_Raj	Yemen_Soqotri	0.1377	0.002863	48.108	482715		Karitiana	Nogai_Stavropol	Yemen_Soqotri	Yemeni_Desert	0.0004	0.001259	0.31	523609
Karitiana	Yemen_Soqotri	Balochi	Yemeni_Desert	0.079	0.001638	48.269	527805		Karitiana	Yemeni_Desert	Vanuatu_Pentecost_Bwatnapni	Yemen_Soqotri	0.1556	0.003228	48.185	526274		Karitiana	Japanese	Yemen_Soqotri	Yemeni_Desert	0.0004	0.001252	0.307	527805
Karitiana	Yemen_Soqotri	Muthuliar	Yemeni_Desert	0.1153	0.002387	48.322	519546		Karitiana	Yemeni_Desert	Madagascar_Southwest	Yemen_Soqotri	0.1109	0.0023	48.211	524587		Karitiana	BoY	Yemen_Soqotri	Yemeni_Desert	0.0004	0.001425	0.304	524311
Karitiana	Yemen_Soqotri	Dogra	Yemeni_Desert	0.1025	0.002119	48.387	519546		Karitiana	Yemeni_Desert	Manus	Yemen_Soqotri	0.1666	0.003449	48.294	524301		Karitiana	Kyrgyz_China	Yemen_Soqotri	Yemeni_Desert	0.0004	0.001216	0.298	526656
Karitiana	Yemen_Soqotri	Malaikuravar	Yemeni_Desert	0.1149	0.002372	48.454	519546		Karitiana	Yemeni_Desert	GujaratiB	Yemen_Soqotri	0.1076	0.002226	48.314	527805		Karitiana	Kumyk	Yemen_Soqotri	Yemeni_Desert	0.0004	0.001405	0.297	527805
Karitiana	Yemen_Soqotri	Vanuatu_Erromango	Yemeni_Desert	0.1587	0.003274	48.465	526241		Karitiana	Yemeni_Desert	Maratha	Yemen_Soqotri	0.1136	0.00235	48.319	519546		Karitiana	Estonian	Yemen_Soqotri	Yemeni_Desert	0.0004	0.001389	0.295	527805
Karitiana	Yemen_Soqotri	Maratha	Yemeni_Desert	0.1122	0.002314	48.474	519546		Karitiana	Yemeni_Desert	Lingayath_TN	Yemen_Soqotri	0.1237	0.002554	48.419	519546		Karitiana	Vanuatu_Santo_Rango	Yemen_Soqotri	Yemeni_Desert	0.0005	0.001593	0.293	526304
Karitiana	Yemen_Soqotri	Gamit	Yemeni_Desert	0.1254	0.002582	48.557	519542		Karitiana	Yemeni_Desert	Warli	Yemen_Soqotri	0.1288	0.00266	48.43	519546		Karitiana	Moldavian	Yemen_Soqotri	Yemeni_Desert	0.0004	0.001404	0.286	523609
Karitiana	Yemen_Soqotri	Warli	Yemeni_Desert	0.1276	0.002628	48.563	519546		Karitiana	Yemeni_Desert	Dharikhar	Yemen_Soqotri	0.1259	0.002597	48.469	519545		Karitiana	Mansi	Yemen_Soqotri	Yemeni_Desert	0.0004	0.001258	0.285	527805
Karitiana	Yemen_Soqotri	Arunthathiyar2	Yemeni_Desert	0.1179	0.002427	48.59	524734		Karitiana	Yemeni_Desert	Shani_Sc	Yemen_Soqotri	0.125	0.002578	48.498	519546		Karitiana	Chakehshanega	Yemen_Soqotri	Yemeni_Desert	0.0004	0.001436	0.283	519522
Karitiana	Yemen_Soqotri	Madiga	Yemeni_Desert	0.123	0.002531	48.606	519491		Karitiana	Yemeni_Desert	Brahmin_Catholic_Goa	Yemen_Soqotri	0.1102	0.002269	48.564	524705		Karitiana	Xibo	Yemen_Soqotri	Yemeni_Desert	0.0004	0.001282	0.282	527805
Karitiana	Yemen_Soqotri	Brahmin_Catholic_Mangalore	Yemeni_Desert	0.112	0.002301	48.665	519546		Karitiana	Yemeni_Desert	Bene_Ephraim	Yemen_Soqotri	0.1277	0.002628	48.596	519545		Karitiana	Ede	Yemen_Soqotri	Yemeni_Desert	0.0004	0.001294	0.276	524311
Karitiana	Yemen_Soqotri	Gaud_Telangana	Yemeni_Desert	0.1147	0.002355	48.69	519546		Karitiana	Yemeni_Desert	Madagascar_North	Yemen_Soqotri	0.113	0.002324	48.604	524587		Karitiana	Iran_Non_Zoroastrian	Yemen_Soqotri	Yemeni_Desert	0.0003	0.001296	0.268	524587
Karitiana	Yemen_Soqotri	Meddari	Yemeni_Desert	0.1218	0.002494	48.826	519546		Karitiana	Yemeni_Desert	Adiyan	Yemen_Soqotri	0.1336	0.002745	48.682	482805		Karitiana	Malay	Yemen_Soqotri	Yemeni_Desert	0.0003	0.001286	0.259	524311
Karitiana	Yemen_Soqotri	Bene_Ephraim	Yemeni_Desert	0.1255	0.002567	48.878	519545		Karitiana	Yemeni_Desert	Gamit	Yemen_Soqotri	0.1267	0.0026	48.743	519542		Karitiana	Tibetan_Yunnan	Yemen_Soqotri	Yemeni_Desert	0.0004	0.001431	0.254	526656
Karitiana	Yemen_Soqotri	Oddari	Yemeni_Desert	0.1204	0.002463	48.904	519546		Karitiana	Yemeni_Desert	Chaudhary	Yemen_Soqotri	0.1224	0.002505	48.841	519540		Karitiana	Turkmen	Yemen_Soqotri	Yemeni_Desert	0.0003	0.001367	0.249	527805
Karitiana	Yemen_Soqotri	Brahmin_Catholic_Goa	Yemeni_Desert	0.1091	0.002231	48.915	524705		Karitiana	Yemeni_Desert	Hakki_Pikki	Yemen_Soqotri	0.1178	0.002398	49.131	519546		Karitiana	Eskimo_Sireniki	Yemen_Soqotri	Yemeni_Desert	0.0005	0.001899	0.245	527471
Karitiana	Yemen_Soqotri	Meena	Yemeni_Desert	0.1147	0.002336	49.102	519546		Karitiana	Yemeni_Desert	Bestha	Yemen_Soqotri	0.1189	0.002419	49.155	519546		Karitiana	Aleut	Yemen_Soqotri	Yemeni_Desert	0.0003	0.001162	0.236	527805
Karitiana	Yemen_Soqotri	Chaudhary	Yemeni_Desert	0.1209	0.002453	49.279	519540		Karitiana	Yemeni_Desert	Madiga	Yemen_Soqotri	0.1254	0.00255	49.164	519491		Karitiana	Chukchi1	Yemen_Soqotri	Yemeni_Desert	0.0004	0.001561	0.234	527805
Karitiana	Yemen_Soqotri	Shani_Sc	Yemeni_Desert	0.1235	0.002505	49.311	519546		Karitiana	Yemeni_Desert	Meena	Yemen_Soqotri	0.1169	0.002377	49.169	519546		Karitiana	Evenk_FarEast	Yemen_Soqotri	Yemeni_Desert	0.0003	0.001309	0.23	523609
Karitiana	Yemen_Soqotri	Sahariya_UP	Yemeni_Desert	0.138	0.002793	49.392	519262		Karitiana	Yemeni_Desert	Vanuatu_Tongoa	Yemen_Soqotri	0.1559	0.003165	49.261	526307		Karitiana	Basque	Yemen_Soqotri	Yemeni_Desert	0.0003	0.001382	0.229	527805
Karitiana	Yemen_Soqotri	Vanuatu_Pentecost_Wugunmel	Yemeni_Desert	0.1595	0.003228	49.395	526314		Karitiana	Yemeni_Desert	Kshatriya_Aqnikula	Yemen_Soqotri	0.1205	0.002446	49.266	519544		Karitiana	Turkish_Balikesir	Yemen_Soqotri	Yemeni_Desert	0.0003	0.001425	0.223	527805
Karitiana	Yemen_Soqotri	Hakki_Pikki	Yemeni_Desert	0.117	0.002365	49.457	519546		Karitiana	Yemeni_Desert	Muthuraja	Yemen_Soqotri	0.1198	0.002427	49.376	519546		Karitiana	Uyghur	Yemen_Soqotri	Yemeni_Desert	0.0003	0.001221	0.222	527805
Karitiana	Yemen_Soqotri	Pattapu_Kapu	Yemeni_Desert	0.1168	0.002359	49.497	519546		Karitiana	Yemeni_Desert	Mamusi_Paleabu	Yemen_Soqotri	0.1567	0.003174	49.383	526700		Karitiana	Choiseul	Yemen_Soqotri	Yemeni_Desert	0.0003	0.001495	0.216	527805
Karitiana	Yemen_Soqotri	Muslim_Bihar	Yemeni_Desert	0.1163	0.002349	49.538	519546		Karitiana	Yemeni_Desert	Vanuatu_Pentecost_Wugunmel	Yemen_Soqotri	0.1584	0.003202	49.471	526314		Karitiana	Dongxiang	Yemen_Soqotri	Yemeni_Desert	0.0003	0.001293	0.211	526656
Karitiana	Yemen_Soqotri	Nakanai_Loso	Yemeni_Desert	0.1603	0.003234	49.555	524311		Karitiana	Yemeni_Desert	Muslim_Bihar	Yemen_Soqotri	0.118	0.002385	49.475	519546		Karitiana	HaNhi	Yemen_Soqotri	Yemeni_Desert	0.0003	0.001305	0.211	524311
Karitiana	Yemen_Soqotri	Srivastava	Yemeni_Desert	0.1124	0.002265	49.645	519546		Karitiana	Yemeni_Desert	Arunthathiyar2	Yemen_Soqotri	0.1199	0.002416	49.623	524734		Karitiana	Uzbek	Yemen_Soqotri	Yemeni_Desert	0.0003	0.001206	0.209	527805
Karitiana	Yemen_Soqotri	Narikuravar	Yemeni_Desert	0.1172	0.002358	49.69	519546		Karitiana	Yemeni_Desert	Pattapu_Kapu	Yemen_Soqotri	0.1173	0.002362	49.646	519546		Karitiana	Kazakh	Yemen_Soqotri	Yemeni_Desert	0.0002	0.001166	0.208	523609
Karitiana	Yemen_Soqotri	Tatar_Mishar	Yemeni_Desert	0.093	0.001869	49.728	523609		Karitiana	Yemeni_Desert	Srivastava	Yemen_Soqotri	0.1135	0.002272	49.943	519546		Karitiana	Tharu_UP	Yemen_Soqotri	Yemeni_Desert	0.0003	0.001423	0.208	519510
Karitiana	Yemen_Soqotri	Brahmin_Bhatt	Yemeni_Desert	0.1099	0.002207	49.774	524732		Karitiana	Yemeni_Desert	Nakanai_Loso	Yemen_Soqotri	0.159	0.00318	49.978	524311		Karitiana	IBS_CanaryIslands	Yemen_Soqotri	Yemeni_Desert	0.0003	0.001662	0.201	527801
Karitiana	Yemen_Soqotri	Manjhi_MP	Yemeni_Desert	0.1197	0.002405	49.784	519537		Karitiana	Yemeni_Desert	Narikuravar	Yemen_Soqotri	0.1187	0.002373	50.027	519546		Karitiana	Nggela	Yemen_Soqotri	Yemeni_Desert	0.0003	0.001446	0.197	527805
Karitiana	Yemen_Soqotri	Coorghi	Yemeni_Desert	0.1102	0.002213	49.786	519546		Karitiana	Yemeni_Desert	Vanuatu_Ambrym	Yemen_Soqotri	0.1556	0.003108	50.063	526314		Karitiana	Gagauz	Yemen_Soqotri	Yemeni_Desert	0.0003	0.001388	0.19	523609
Karitiana	Yemen_Soqotri	Kurchas	Yemeni_Desert	0.1262	0.002524	49.981	519544		Karitiana	Yemeni_Desert	Meddari	Yemen_Soqotri	0.1245	0.002485	50.113	519546		Karitiana	Daur	Yemen_Soqotri	Yemeni_Desert	0.0002	0.001289	0.169	527805
Karitiana	Yemen_Soqotri	Koli	Yemeni_Desert	0.1254	0.002505	50.068	519546		Karitiana	Yemeni_Desert	Gaud_Telangana	Yemen_Soqotri	0.1181	0.002355	50.129	519546		Karitiana	Tuvinian	Yemen_Soqotri	Yemeni_Desert	0.0002	0.001197	0.167	527805
Karitiana	Yemen_Soqotri	GujaratiC	Yemeni_Desert	0.1091	0.002177	50.126	527805		Karitiana	Yemeni_Desert	Muthuliar	Yemen_Soqotri	0.1167	0.002321	50.279	519546		Karitiana	Padmashali	Yemen_Soqotri	Yemeni_Desert	0.0003	0.001788	0.165	519145
Karitiana	Yemen_Soqotri	Sonkar	Yemeni_Desert	0.1201	0.002391	50.243	519544		Karitiana	Yemeni_Desert	Scheduled_Caste_Haryana	Yemen_Soqotri	0.1194	0.002373	50.3	519546		Karitiana	Rajbanshi	Yemen_Soqotri	Yemeni_Desert	0.0002	0.001228	0.164	524838
Karitiana	Yemen_Soqotri	Vanuatu_Tongoa	Yemeni_Desert	0.1581	0.003143	50.311	526307		Karitiana	Yemeni_Desert	Backward_Caste	Yemen_Soqotri	0.1109	0.002194	50.55	519546		Karitiana	Tatar_Kazan	Yemen_Soqotri	Yemeni_Desert	0.0002	0.001292	0.164	523609
Karitiana	Yemen_Soqotri	Yanidi	Yemeni_Desert	0.1253	0.002488	50.35	516873		Karitiana	Yemeni_Desert	Vanuatu_Makura	Yemen_Soqotri	0.1602	0.003165	50.612	526312		Karitiana	Iranian_Bandari	Yemen_Soqotri	Yemeni_Desert	0.0002	0.001416	0.159	524311
Karitiana	Yemen_Soqotri	Baiswar	Yemeni_Desert	0.1183	0.002347	50.384	519546		Karitiana	Yemeni_Desert	Ata	Yemen_Soqotri	0.1588	0.003136	50.641	526699		Karitiana	Ami	Yemen_Soqotri	Yemeni_Desert	0.0002	0.001387	0.141	527805
Karitiana	Yemen_Soqotri	Backward_Caste	Yemeni_Desert	0.1087	0.002157	50.4	519546		Karitiana	Yemeni_Desert	Sonkar	Yemen_Soqotri	0.1209	0.002385	50.678	519544		Karitiana	Tu	Yemen_Soqotri	Yemeni_Desert	0.0002	0.001295	0.137	527805
Karitiana	Yemen_Soqotri	Ata	Yemeni_Desert	0.1604	0.003181	50.438	526699		Karitiana	Yemeni_Desert	Sahariya_UP	Yemen_Soqotri	0.1403	0.002768	50.709	519262		Karitiana	Besermyan	Yemen_Soqotri	Yemeni_Desert	0.0002	0.001347	0.129	523609
Karitiana	Yemen_Soqotri	Kanjad	Yemeni_Desert	0.1153	0.002286	50.447	519546		Karitiana	Yemeni_Desert	Bink	Yemen_Soqotri	0.1316	0.002595	50.718	519544		Karitiana	Icelandic	Yemen_Soqotri	Yemeni_Desert	0.0002	0.001359	0.127	527805
Karitiana	Yemen_Soqotri	Vanuatu_Santo_Port_Olry	Yemeni_Desert	0.1581	0.003133	50.454	526308		Karitiana	Yemeni_Desert	Nai	Yemen_Soqotri	0.1149	0.002261	50.791	519546		Karitiana	Kabardinian	Yemen_Soqotri	Yemeni_Desert	0.0002	0.001358	0.126	523609
Karitiana	Yemen_Soqotri	Mamusi_Paleabu	Yemeni_Desert	0.1593	0.003157	50.472	526700		Karitiana	Yemeni_Desert	Kurchas	Yemen_Soqotri	0.1273	0.002506	50.803	519544		Karitiana	Kalmyk	Yemen_Soqotri	Yemeni_Desert	0.0002	0.001268	0.118	527805
Karitiana	Yemen_Soqotri	Mordovian	Yemeni_Desert	0.0827	0.001637	50.49	527805		Karitiana	Yemeni_Desert	Korava	Yemen_Soqotri	0.1172	0.002306	50.806	519546		Karitiana	Karakalpak	Yemen_Soqotri	Yemeni_Desert	0.0001	0.001217	0.115	523609
Karitiana	Yemen_Soqotri	Madagascar_Southwest	Yemeni_Desert	0.1147	0.002269	50.54	524587		Karitiana	Yemeni_Desert	Vanuatu_Pentecost_Baie_Barrier	Yemen_Soqotri	0.1579	0.003103	50.897	526315		Karitiana	Tatar_Mishar	Yemen_Soqotri	Yemeni_Desert	0.0001	0.001321	0.109	523609
Karitiana	Yemen_Soqotri	Vanuatu_Ambrym	Yemeni_Desert	0.1568	0.003101	50.547	526314		Karitiana	Yemeni_Desert	Korku	Yemen_Soqotri	0.1511	0.002968	50.902	519543		Karitiana	Russian_Archangelsk_Krasnoborsky	Yemen_Soqotri	Yemeni_Desert	0.0001	0.001386	0.108	523609
Karitiana	Yemen_Soqotri	Pal	Yemeni_Desert	0.1167	0.0023	50.719	521888		Karitiana	Yemeni_Desert	Mamusi	Yemen_Soqotri	0.1582	0.003101	51.004	526693		Karitiana	Gounder	Yemen_Soqotri	Yemeni_Desert	0.0002	0.001822	0.091	519282
Karitiana	Yemen_Soqotri	Vanuatu_Makura	Yemeni_Desert	0.1611	0.003172	50.772	526312		Karitiana	Yemeni_Desert	Vanuatu_Santo_Port_Olry	Yemen_Soqotri	0.1573	0.003083	51.028	526308		Karitiana	Veps	Yemen_Soqotri	Yemeni_Desert	0.0001	0.001412	0.088	523609
Karitiana	Yemen_Soqotri	Dudhekula	Yemeni_Desert	0.1183	0.002327	50.848	516872		Karitiana	Yemeni_Desert	Garasia	Yemen_Soqotri	0.1279	0.002505	51.041	519546		Karitiana	Ossetian	Yemen_Soqotri	Yemeni_Desert	0.0001	0.001357	0.081	527805
Karitiana	Yemen_Soqotri	Korku	Yemeni_Desert	0.1519	0.002982	50.943	519543		Karitiana	Yemeni_Desert	Vanuatu_Efate_Mele	Yemen_Soqotri	0.1571	0.003077	51.061	526315		Karitiana	Avar	Yemen_Soqotri	Yemeni_Desert	0.0001	0.001416	0.077	523609
Karitiana	Yemen_Soqotri	Mamusi	Yemeni_Desert	0.1595	0.003129	50.957	526693		Karitiana	Yemeni_Desert	Brahmin_Uttrakhand	Yemen_Soqotri	0.111	0.002173	51.073	519546		Karitiana	Belarusian	Yemen_Soqotri	Yemeni_Desert	0.0001	0.001392	0.066	527805
Karitiana	Yemen_Soqotri	Bestha	Yemeni_Desert	0.1174	0.002301	50.996	519546		Karitiana	Yemeni_Desert	Vanuatu_Pentecost_Ranmawat	Yemen_Soqotri	0.1587	0.003103	51.158	526315		Karitiana	Czech	Yemen_Soqotri	Yemeni_Desert	0.0001	0.001399	0.061	527805
Karitiana	Yemen_Soqotri	Sch_caste_TN	Yemeni_Desert	0.1232	0.002415	51.002	516851		Karitiana	Yemeni_Desert	GujaratiC	Yemen_Soqotri	0.1111	0.002171	51.16	527805		Karitiana	Mongola	Yemen_Soqotri	Yemeni_Desert	0.0001	0.001332	0.06	527805
Karitiana	Yemen_Soqotri	Vanuatu_Pentecost_Ranmawat	Yemeni_Desert	0.1601	0.003136	51.044	526315		Karitiana	Yemeni_Desert	Brahmin_Bhatt	Yemen_Soqotri	0.1131	0.002208	51.23	524732		Karitiana	Kyrgyz_Tajikistan	Yemen_Soqotri	Yemeni_Desert	0.0001	0.001279	0.058	523609
Karitiana	Yemen_Soqotri	Sugali	Yemeni_Desert	0.126	0.002462	51.17	516873		Karitiana	Yemeni_Desert	Kanjad	Yemen_Soqotri	0.1168	0.002278	51.245	519546		Karitiana	Norwegian	Yemen_Soqotri	Yemeni_Desert	0.0001	0.001358	0.057	527805
Karitiana	Yemen_Soqotri	Baniya_UP	Yemeni_Desert	0.1136	0.002219	51.198	524794		Karitiana	Yemeni_Desert	Oddari	Yemen_Soqotri	0.123	0.002399	51.281	519546		Karitiana	Lebbo	Yemen_Soqotri	Yemeni_Desert	0.0001	0.001374	0.051	524587
Karitiana	Yemen_Soqotri	Vanuatu_Efate_Mele	Yemeni_Desert	0.1585	0.003089	51.316	526315		Karitiana	Yemeni_Desert	Santa_Cruz	Yemen_Soqotri	0.157	0.003059	51.313	527805		Karitiana	Rai	Yemen_Soqotri	Yemeni_Desert	0.0001	0.001354	0.049	526656
Karitiana	Yemen_Soqotri	Rathwa	Yemeni_Desert	0.1228	0.002388	51.435	519546		Karitiana	Yemeni_Desert	Rathwa	Yemen_Soqotri	0.125	0.002434	51.346	519546		Karitiana	Russia_NorthOssetian	Yemen_Soqotri	Yemeni_Desert	0.0001	0.001653	0.047	527798
Karitiana	Yemen_Soqotri	Vanuatu_Paama	Yemeni_Desert	0.1583	0.003073	51.511	526314		Karitiana	Yemeni_Desert	Baiswar	Yemen_Soqotri	0.12	0.002335	51.38	519546		Karitiana	Tamang	Yemen_Soqotri	Yemeni_Desert	0	0.00132	0.035	526656
Karitiana	Yemen_Soqotri	Kuruba	Yemeni_Desert	0.115	0.002232	51.522	519546		Karitiana	Yemeni_Desert	Koli	Yemen_Soqotri	0.1277	0.002484	51.402	519546		Karitiana	Bonan	Yemen_Soqotri	Yemeni_Desert	0	0.001267	0.031	526656
Karitiana	Yemen_Soqotri	GujaratiD	Yemeni_Desert	0.1128	0.00219	51.53	527805		Karitiana	Yemeni_Desert	Yanidi	Yemen_Soqotri	0.1265	0.002461	51.408	516873		Karitiana	Abkhasian	Yemen_Soqotri	Yemeni_Desert	0	0.00147	0.022	527805
Karitiana	Yemen_Soqotri	Bink	Yemeni_Desert	0.1303	0.002528	51.536	519544		Karitiana	Yemeni_Desert	Dudhekula	Yemen_Soqotri	0.12	0.002333	51.428	516872		Karitiana	Mamanwa	Yemen_Soqotri	Yemeni_Desert	0	0.001357	0.012	527805
Karitiana	Yemen_Soqotri	Vanuatu_Pentecost_Baie_Barrier	Yemeni_Desert	0.159	0.003086	51.539	526315		Karitiana	Yemeni_Desert	Chipi	Yemen_Soqotri	0.1333	0.002592	51.445	519546		Karitiana	Nivh	Yemen_Soqotri	Yemeni_Desert	0	0.001382	0.007	523609
Karitiana	Yemen_Soqotri	Nai	Yemeni_Desert	0.1144	0.00222	51.56	519546		Karitiana	Yemeni_Desert	Nasioi	Yemen_Soqotri	0.1608	0.003122	51.49	527805		Karitiana	Ingushian	Yemen_Soqotri	Yemeni_Desert	0	0.001356	-0.006	523609
Karitiana	Yemen_Soqotri	Jatav	Yemeni_Desert	0.1168	0.002264	51.562	519546		Karitiana	Yemeni_Desert	Gugavellalar	Yemen_Soqotri	0.1299	0.002521	51.516	519546		Karitiana	Tabasaran	Yemen_Soqotri	Yemeni_Desert	0	0.001349	-0.01	523609
Karitiana	Yemen_Soqotri	Korava	Yemeni_Desert	0.1163	0.002255	51.584	519546		Karitiana	Yemeni_Desert	Kurmi_UP	Yemen_Soqotri	0.1139	0.00221	51.538	519546		Karitiana	Ilocano	Yemen_Soqotri	Yemeni_Desert	0	0.00162	-0.017	524305
Karitiana	Yemen_Soqotri	Gugavellalar	Yemeni_Desert	0.1277	0.002475	51.611	519546		Karitiana	Yemeni_Desert	Patel	Yemen_Soqotri	0.1145	0.002221	51.546	519546		Karitiana	Kusunda	Yemen_Soqotri	Yemeni_Desert	0	0.001311	-0.019	527805
Karitiana	Yemen_Soqotri	Madagascar_North	Yemeni_Desert	0.1168	0.002263	51.619	524587		Karitiana	Yemeni_Desert	Pal	Yemen_Soqotri	0.1192	0.002308	51.627	521888		Karitiana	Mang	Yemen_Soqotri	Yemeni_Desert	0	0.001415	-0.022	524311
Karitiana	Yemen_Soqotri	Scheduled_Caste_Haryana	Yemeni_Desert	0.1184	0.002294	51.62	519546		Karitiana	Yemeni_Desert	Manjhi_MP	Yemen_Soqotri	0.1213	0.002345	51.735	519537		Karitiana	English	Yemen_Soqotri	Yemeni_Desert	0	0.00138	-0.033	527805
Karitiana	Yemen_Soqotri	Brahmin_Uttrakhand	Yemeni_Desert	0.1104	0.002133	51.749	519546		Karitiana	Yemeni_Desert	Sch_caste_TN	Yemen_Soqotri	0.1243	0.0024	51.778	516851		Karitiana	Bashkir	Yemen_Soqotri	Yemeni_Desert	0	0.001211	-0.037	523609
Karitiana	Yemen_Soqotri	Dushadh	Yemeni_Desert	0.1196	0.002308	51.821	519546		Karitiana	Yemeni_Desert	Indumalayali	Yemen_Soqotri	0.1235	0.002385	51.779	519546		Karitiana	Vanuatu_Fila	Yemen_Soqotri	Yemeni_Desert	-0.0001	0.00188	-0.043	525484
Karitiana	Yemen_Soqotri	Patel	Yemeni_Desert	0.1129	0.002174	51.904	519546		Karitiana	Yemeni_Desert	Vanuatu_Santo_Tutuba	Yemen_Soqotri	0.1624	0.003134	51.804	526298		Karitiana	Chuvash	Yemen_Soqotri	Yemeni_Desert	-0.0001	0.001281	-0.047	527805
Karitiana	Yemen_Soqotri	Santa_Cruz	Yemeni_Desert	0.1589	0.003062	51.904	527805		Karitiana	Yemeni_Desert	Vanuatu_Paama	Yemen_Soqotri	0.1566	0.003021	51.861	526314		Karitiana	Udmurt	Yemen_Soqotri	Yemeni_Desert	-0.0001	0.001327	-0.047	523609
Karitiana	Yemen_Soqotri	Vanuatu_Efate_Mele2	Yemeni_Desert	0.1722	0.003313	51.987	526255		Karitiana	Yemeni_Desert	Baniya_UP	Yemen_Soqotri	0.1153	0.002222	51.871	524794		Karitiana	Georgian	Yemen_Soqotri	Yemeni_Desert	-0.0001	0.001395	-0.057	527805
Karitiana	Yemen_Soqotri	Yerukali	Yemeni_Desert	0.1212	0.002331	51.987	519546		Karitiana	Yemeni_Desert	GujaratiD	Yemen_Soqotri	0.1133	0.002184	51.886	527805		Karitiana	Scottish	Yemen_Soqotri	Yemeni_Desert	-0.0001	0.001347	-0.059	527805
Karitiana	Yemen_Soqotri	Scheduled_Caste_Uttrakhand	Yemeni_Desert	0.1226	0.002356	52.037	519546		Karitiana	Yemeni_Desert	Kamboj	Yemen_Soqotri	0.0937	0.001805	51.907	521902		Karitiana	Irish	Yemen_Soqotri	Yemeni_Desert	-0.0001	0.001359	-0.065	524311
Karitiana	Yemen_Soqotri	Vanuatu_Malekula	Yemeni_Desert	0.1582	0.003035	52.112	526314		Karitiana	Yemeni_Desert	Vanuatu_Efate_Mele2	Yemen_Soqotri	0.17	0.003272	51.947	526255		Karitiana	Barito	Yemen_Soqotri	Yemeni_Desert	-0.0001	0.001336	-0.068	527805
Karitiana	Yemen_Soqotri	Garasia	Yemeni_Desert	0.1256	0.002407	52.166	519546		Karitiana	Yemeni_Desert	Ansari	Yemen_Soqotri	0.1153	0.002218	51.987	519546		Karitiana	Russia_Abkhasian	Yemen_Soqotri	Yemeni_Desert	-0.0001	0.001935	-0.069	526417
Karitiana	Yemen_Soqotri	Vanuatu_Tanna	Yemeni_Desert	0.1569	0.003	52.285	526315		Karitiana	Yemeni_Desert	Vanuatu_Tanna	Yemen_Soqotri	0.1555	0.002988	52.038	526315		Karitiana	Yukagir_Forest	Yemen_Soqotri	Yemeni_Desert	-0.0001	0.001325	-0.069	527805
Karitiana	Yemen_Soqotri	Panika_Jharkhand	Yemeni_Desert	0.135	0.002581	52.32	519546		Karitiana	Yemeni_Desert	Sindhi_MP	Yemen_Soqotri	0.1189	0.002285	52.062	519546		Karitiana	Kyrgyz_Kyrgyzstan	Yemen_Soqotri	Yemeni_Desert	-0.0001	0.001242	-0.07	527805
Karitiana	Yemen_Soqotri	Kurumans	Yemeni_Desert	0.1249	0.002386	52.344	519546		Karitiana	Yemeni_Desert	Lambadi	Yemen_Soqotri	0.118	0.002266	52.064	519546		Karitiana	Russian	Yemen_Soqotri	Yemeni_Desert	-0.0001	0.001319	-0.074	527805
Karitiana	Yemen_Soqotri	Malayan	Yemeni_Desert	0.1333	0.002547	52.359	519546		Karitiana	Yemeni_Desert	Nogai_Karachay_Cherkessia	Yemen_Soqotri	0.1006	0.001931	52.071	527805		Karitiana	Gowli	Yemen_Soqotri	Yemeni_Desert	-0.0001	0.001902	-0.076	517958
Karitiana	Yemen_Soqotri	Indumalayali	Yemeni_Desert	0.1226	0.00234	52.383	519546		Karitiana	Yemeni_Desert	Kuot_Lamalaua	Yemen_Soqotri	0.1598	0.003065	52.122	526700		Karitiana	Mongol	Yemen_Soqotri	Yemeni_Desert	-0.0001	0.001183	-0.076	527805
Karitiana	Yemen_Soqotri	Nasioi	Yemeni_Desert	0.1603	0.003057	52.424	527805		Karitiana	Yemeni_Desert	Mengen	Yemen_Soqotri	0.1585	0.003038	52.176	526700		Karitiana	Nyshi	Yemen_Soqotri	Yemeni_Desert	-0.0001	0.001401	-0.078	519546
Karitiana	Yemen_Soqotri	Ulladan	Yemeni_Desert	0.1355	0.002583	52.467	516873		Karitiana	Yemeni_Desert	Scheduled_Caste_Uttrakhand	Yemen_Soqotri	0.124	0.002369	52.337	519546		Karitiana	Italian_Sardinian	Yemen_Soqotri	Yemeni_Desert	-0.0001	0.001729	-0.084	527792
Karitiana	Yemen_Soqotri	Chipi	Yemeni_Desert	0.1319	0.002512	52.498	519546		Karitiana	Yemeni_Desert	Vanuatu_Malekula	Yemen_Soqotri	0.1568	0.002994	52.355	526314		Karitiana	Sorb	Yemen_Soqotri	Yemeni_Desert	-0.0001	0.001421	-0.085	524311
Karitiana	Yemen_Soqotri	Ansari	Yemeni_Desert	0.1145	0.002178	52.589	519546		Karitiana	Yemeni_Desert	Kurumans	Yemen_Soqotri	0.1259	0.002405	52.359	519546		Karitiana	Buryat	Yemen_Soqotri	Yemeni_Desert	-0.0001	0.001217	-0.087	523609
Karitiana	Yemen_Soqotri	Kurmi_UP	Yemeni_Desert	0.1128	0.002139	52.719	519546		Karitiana	Yemeni_Desert	Kathodi	Yemen_Soqotri	0.1293	0.002466	52.436	519546		Karitiana	Kubachinian	Yemen_Soqotri	Yemeni_Desert	-0.0001	0.001451	-0.097	523609
Karitiana	Yemen_Soqotri	Vanuatu_Pentecost_Maram	Yemeni_Desert	0.1603	0.00304	52.741	526309		Karitiana	Yemeni_Desert	Sugali	Yemen_Soqotri	0.1282	0.002445	52.462	516873		Karitiana	Tadvi	Yemen_Soqotri	Yemeni_Desert	-0.0001	0.001453	-0.1	519542
Karitiana	Yemen_Soqotri	Kuot_Lamalaua	Yemeni_Desert	0.1612	0.003055	52.759	526700		Karitiana	Yemeni_Desert	Jogi	Yemen_Soqotri	0.1158	0.002205	52.507	520610		Karitiana	Batudi	Yemen_Soqotri	Yemeni_Desert	-0.0001	0.001331	-0.11	516873
Karitiana	Yemen_Soqotri	Vanuatu_Santo_Tutuba	Yemeni_Desert	0.1641	0.00311	52.764	526298		Karitiana	Yemeni_Desert	Vanuatu_Pentecost_Maram	Yemen_Soqotri	0.1587	0.003022	52.528	526309		Karitiana	Altaian	Yemen_Soqotri	Yemeni_Desert	-0.0001	0.001201	-0.113	527805
Karitiana	Yemen_Soqotri	Vanuatu_Futuna	Yemeni_Desert	0.1674	0.003172	52.779	526294		Karitiana	Yemeni_Desert	Bhumihar_Bihar	Yemen_Soqotri	0.1059	0.002016	52.543	524793		Karitiana	Khakass	Yemen_Soqotri	Yemeni_Desert	-0.0002	0.001258	-0.122	523609
Karitiana	Yemen_Soqotri	Lambadi	Yemeni_Desert	0.1166	0.002206	52.869	519546		Karitiana	Yemeni_Desert	Yerukali	Yemen_Soqotri	0.1225	0.00233	52.567	519546		Karitiana	Makrani	Yemen_Soqotri	Yemeni_Desert	-0.0002	0.001339	-0.128	527805
Karitiana	Yemen_Soqotri	Jogi	Yemeni_Desert	0.1149	0.002172	52.898	520610		Karitiana	Yemeni_Desert	Kuruba	Yemen_Soqotri	0.1163	0.00221	52.653	519546		Karitiana	Kazakh_China	Yemen_Soqotri	Yemeni_Desert	-0.0002	0.001271	-0.129	526656
Karitiana	Yemen_Soqotri	Mengen	Yemeni_Desert	0.1613	0.003048	52.938	526700		Karitiana	Yemeni_Desert	Dushadh	Yemen_Soqotri	0.122	0.002316	52.674	519546		Karitiana	Burmese	Yemen_Soqotri	Yemeni_Desert	-0.0002	0.001272	-0.147	524311
Karitiana	Yemen_Soqotri	Pathan	Yemeni_Desert	0.0938	0.001771	52.958	527805		Karitiana	Yemeni_Desert	Tharu_UP	Yemen_Soqotri	0.1399	0.002652	52.746	519510		Karitiana	Khakass_Kachin	Yemen_Soqotri	Yemeni_Desert	-0.0002	0.001275	-0.156	523609
Karitiana	Yemen_Soqotri	Sulka	Yemeni_Desert	0.1601	0.003017	53.072	527650		Karitiana	Yemeni_Desert	Vanuatu_Aoba	Yemen_Soqotri	0.1625	0.003077	52.806	526313		Karitiana	Brahmin_Catholic_Mangalore	Yemen_Soqotri	Yemeni_Desert	-0.0002	0.001389	-0.158	519546
Karitiana	Yemen_Soqotri	Vanuatu_Efate	Yemeni_Desert	0.1595	0.003005	53.074	526315		Karitiana	Yemeni_Desert	Vanuatu_Futuna	Yemen_Soqotri	0.1666	0.003154	52.81	526294		Karitiana	CoLao	Yemen_Soqotri	Yemeni_Desert	-0.0002	0.00139	-0.16	524311
Karitiana	Yemen_Soqotri	Kotwalia	Yemeni_Desert	0.1246	0.002345	53.141	519546		Karitiana	Yemeni_Desert	Punjabi	Yemen_Soqotri	0.1138	0.002153	52.842	527805		Karitiana	Lak	Yemen_Soqotri	Yemeni_Desert	-0.0002	0.0014	-0.163	523609
Karitiana	Yemen_Soqotri	Scheduled_Caste_Karnataka	Yemeni_Desert	0.1221	0.002294	53.217	519546		Karitiana	Yemeni_Desert	Papuan_Gulf	Yemen_Soqotri	0.1657	0.003136	52.845	527805		Karitiana	Russian_Archangelsk_Pinezhsky	Yemen_Soqotri	Yemeni_Desert	-0.0002	0.001427	-0.163	523609
Karitiana	Yemen_Soqotri	Papuan_Gulf	Yemeni_Desert	0.167	0.003138	53.219	527805		Karitiana	Yemeni_Desert	Jatav	Yemen_Soqotri	0.1184	0.002241	52.845	519546		Karitiana	Dusun	Yemen_Soqotri	Yemeni_Desert	-0.0002	0.001361	-0.171	524311
Karitiana	Yemen_Soqotri	Muslim_Karnataka	Yemeni_Desert	0.1112	0.002088	53.236	482811		Karitiana	Yemeni_Desert	Sindhi_Pakistan	Yemen_Soqotri	0.0966	0.001828	52.879	527805		Karitiana	Sonr	Yemen_Soqotri	Yemeni_Desert	-0.0003	0.001765	-0.173	473934
Karitiana	Yemen_Soqotri	Punjabi	Yemeni_Desert	0.1117	0.002097	53.269	527805		Karitiana	Yemeni_Desert	Turkmen	Yemen_Soqotri	0.1174	0.002218	52.937	527805		Karitiana	Tajik	Yemen_Soqotri	Yemeni_Desert	-0.0002	0.001276	-0.179	527805
Karitiana	Yemen_Soqotri	Vanuatu_Emae	Yemeni_Desert	0.1627	0.00305	53.355	526315		Karitiana	Yemeni_Desert	Vanuatu_Emae	Yemen_Soqotri	0.1615	0.003051	52.941	526315		Karitiana	Khairwar	Yemen_Soqotri	Yemeni_Desert	-0.0002	0.001343	-0.184	521900
Karitiana	Yemen_Soqotri	Vanuatu_Aoba	Yemeni_Desert	0.1642	0.003077	53.358	526313		Karitiana	Yemeni_Desert	Sulka	Yemen_Soqotri	0.1586	0.002994	52.984	527650		Karitiana	Gadaba	Yemen_Soqotri	Yemeni_Desert	-0.0003	0.001746	-0.185	513419
Karitiana	Yemen_Soqotri	Sindhi_MP	Yemeni_Desert	0.1176	0.002203	53.385	519546		Karitiana	Yemeni_Desert	Pathan	Yemen_Soqotri	0.0949	0.001788	53.085	527805		Karitiana	Sherpa	Yemen_Soqotri	Yemeni_Desert	-0.0003	0.001349	-0.199	527622
Karitiana	Yemen_Soqotri	Kolcha	Yemeni_Desert	0.1288	0.002403	53.601	519546		Karitiana	Yemeni_Desert	Muslim_Karnataka	Yemen_Soqotri	0.1128	0.00212	53.192	482811		Karitiana	Even	Yemen_Soqotri	Yemeni_Desert	-0.0003	0.00126	-0.202	527805
Karitiana	Yemen_Soqotri	Besermyan	Yemeni_Desert	0.1139	0.002125	53.619	523609		Karitiana	Yemeni_Desert	Ulladan	Yemen_Soqotri	0.1381	0.002595	53.227	516873		Karitiana	Altaian_Chelkan	Yemen_Soqotri	Yemeni_Desert	-0.0003	0.001285	-0.215	523609
Karitiana	Yemen_Soqotri	Bondo	Yemeni_Desert	0.1632	0.003038	53.727	519545		Karitiana	Yemeni_Desert	Onge	Yemen_Soqotri	0.1606	0.003014	53.279	527805		Karitiana	Tikopia	Yemen_Soqotri	Yemeni_Desert	-0.0003	0.001455	-0.228	527805
Karitiana	Yemen_Soqotri	Bhumihar_Bihar	Yemeni_Desert	0.105	0.001953	53.759	524793		Karitiana	Yemeni_Desert	Vanuatu_Efate	Yemen_Soqotri	0.1583	0.002971	53.283	526315		Karitiana	Tatar_Siberian	Yemen_Soqotri	Yemeni_Desert	-0.0003	0.001228	-0.236	523609
Karitiana	Yemen_Soqotri	Nailik	Yemeni_Desert	0.1622	0.003015	53.801	527637		Karitiana	Yemeni_Desert	Malayan	Yemen_Soqotri	0.1348	0.002528	53.335	519546		Karitiana	Vadde	Yemen_Soqotri	Yemeni_Desert	-0.0003	0.001432	-0.238	482757
Karitiana	Yemen_Soqotri	Halba	Yemeni_Desert	0.1394	0.002587	53.873	519546		Karitiana	Yemeni_Desert	Panika_Jharkhand	Yemen_Soqotri	0.1354	0.002538	53.344	519546		Karitiana	Nogai_Astrakhan	Yemen_Soqotri	Yemeni_Desert	-0.0003	0.00133	-0.239	523609
Karitiana	Yemen_Soqotri	Kathodi	Yemeni_Desert	0.1285	0.002386	53.884	519546		Karitiana	Yemeni_Desert	Kunabi	Yemen_Soqotri	0.1261	0.002362	53.373	519546		Karitiana	Panika_Jharkhand	Yemen_Soqotri	Yemeni_Desert	-0.0003	0.001385	-0.24	519546
Karitiana	Yemen_Soqotri	Tolai	Yemeni_Desert	0.159	0.002946	53.983	527650		Karitiana	Yemeni_Desert	Kolcha	Yemen_Soqotri	0.1307	0.002448	53.4	519546		Karitiana	Mawasi	Yemen_Soqotri	Yemeni_Desert	-0.0003	0.00138	-0.243	519544
Karitiana	Yemen_Soqotri	Sindhi_Pakistan	Yemeni_Desert	0.0959	0.001777	53.998	527805		Karitiana	Yemeni_Desert	Kuot_Kabil	Yemen_Soqotri	0.1613	0.003012	53.563	526700		Karitiana	Kanwar	Yemen_Soqotri	Yemeni_Desert	-0.0003	0.001432	-0.244	519546
Karitiana	Yemen_Soqotri	Kamboj	Yemeni_Desert	0.0928	0.001718	54.008	521902		Karitiana	Yemeni_Desert	Bahun	Yemen_Soqotri	0.1297	0.002415	53.69	526656		Karitiana	Chamada	Yemen_Soqotri	Yemeni_Desert	-0.0004	0.001443	-0.246	519546
Karitiana	Yemen_Soqotri	Bhumij_Jharkhand	Yemeni_Desert	0.1485	0.002743	54.12	519546		Karitiana	Yemeni_Desert	Kotwalia	Yemen_Soqotri	0.1265	0.002353	53.753	519546		Karitiana	Dao	Yemen_Soqotri	Yemeni_Desert	-0.0003	0.001319	-0.253	524311
Karitiana	Yemen_Soqotri	Chaurasia	Yemeni_Desert	0.1154	0.002127	54.231	482812		Karitiana	Yemeni_Desert	Nailik	Yemen_Soqotri	0.1615	0.003001	53.806	527637		Karitiana	Iran_Zoroastrian	Yemen_Soqotri	Yemeni_Desert	-0.0004	0.001368	-0.26	524587
Karitiana	Yemen_Soqotri	Paravar	Yemeni_Desert	0.1196	0.002203	54.296	519546		Karitiana	Yemeni_Desert	Scheduled_Caste_Karnataka	Yemen_Soqotri	0.1235	0.002294	53.846	519546		Karitiana	Poumainaga	Yemen_Soqotri	Yemeni_Desert	-0.0004	0.001539	-0.266	519545
Karitiana	Yemen_Soqotri	Vanuatu_Aneityum	Yemeni_Desert	0.168	0.003093	54.336	526314		Karitiana	Yemeni_Desert	Mangseng	Yemen_Soqotri	0.1659	0.003079	53.892	526682		Karitiana	Ulchi	Yemen_Soqotri	Yemeni_Desert	-0.0003	0.001277	-0.266	527805
Karitiana	Yemen_Soqotri	Onge	Yemeni_Desert	0.1616	0.002974	54.344	527805		Karitiana	Yemeni_Desert	Halba	Yemen_Soqotri	0.1403	0.002603	53.893	519546		Karitiana	Hazara	Yemen_Soqotri	Yemeni_Desert	-0.0004	0.001251	-0.289	527805
Karitiana	Yemen_Soqotri	Lavongai	Yemeni_Desert	0.1617	0.002974	54.362	527647		Karitiana	Yemeni_Desert	Shiya	Yemen_Soqotri	0.1079	0.002	53.949	521890		Karitiana	Ukrainian	Yemen_Soqotri	Yemeni_Desert	-0.0004	0.001376	-0.301	527805
Karitiana	Yemen_Soqotri	Nogai_Karachay_Cherkessia	Yemeni_Desert	0.101	0.001856	54.405	527805		Karitiana	Yemeni_Desert	Bondo	Yemen_Soqotri	0.1641	0.003038	53.996	519545		Karitiana	Nai	Yemen_Soqotri	Yemeni_Desert	-0.0004	0.001345	-0.304	519546
Karitiana	Yemen_Soqotri	Hojo	Yemeni_Desert	0.1507	0.002769	54.431	516872		Karitiana	Yemeni_Desert	Hojo	Yemen_Soqotri	0.1517	0.002807	54.031	516872		Karitiana	Mohli	Yemen_Soqotri	Yemeni_Desert	-0.0004	0.001345	-0.31	519546
Karitiana	Yemen_Soqotri	Mangseng	Yemeni_Desert	0.1673	0.003072	54.453	526682		Karitiana	Yemeni_Desert	Chauhan	Yemen_Soqotri	0.1349	0.002496	54.046	519546		Karitiana	Magar	Yemen_Soqotri	Yemeni_Desert	-0.0004	0.001198	-0.32	527702
Karitiana	Yemen_Soqotri	Notsi	Yemeni_Desert	0.1649	0.003028	54.467	526700		Karitiana	Yemeni_Desert	Chaurasia	Yemen_Soqotri	0.1167	0.002155	54.16	482812		Karitiana	Gurung	Yemen_Soqotri	Yemeni_Desert	-0.0004	0.001322	-0.324	526656
Karitiana	Yemen_Soqotri	Chauhan	Yemeni_Desert	0.1334	0.002449	54.477	519546		Karitiana	Yemeni_Desert	Notsi	Yemen_Soqotri	0.1634	0.003014	54.221	526700		Karitiana	Oroqen	Yemen_Soqotri	Yemeni_Desert	-0.0004	0.001294	-0.324	527805
Karitiana	Yemen_Soqotri	Mahadeo_Koli	Yemeni_Desert	0.1246	0.002285	54.519	519546		Karitiana	Yemeni_Desert	Besermyan	Yemen_Soqotri	0.1138	0.002098	54.226	523609		Karitiana	Yadav_UP	Yemen_Soqotri	Yemeni_Desert	-0.0005	0.001443	-0.327	519546
Karitiana	Yemen_Soqotri	Panika_MP	Yemeni_Desert	0.1322	0.002424	54.522	521490		Karitiana	Yemeni_Desert	Vanuatu_Maewo	Yemen_Soqotri	0.1612	0.00297	54.264	526315		Karitiana	Ezid	Yemen_Soqotri	Yemeni_Desert	-0.0005	0.001366	-0.334	523609
Karitiana	Yemen_Soqotri	Kunabi	Yemeni_Desert	0.1241	0.002271	54.644	519546		Karitiana	Yemeni_Desert	Bhumij_Jharkhand	Yemen_Soqotri	0.15	0.00276	54.341	519546		Karitiana	Nasioi	Yemen_Soqotri	Yemeni_Desert	-0.0005	0.00154	-0.343	527805
Karitiana	Yemen_Soqotri	Reddy_Telangana	Yemeni_Desert	0.1145	0.002094	54.654	519546		Karitiana	Yemeni_Desert	Reddy_Telangana	Yemen_Soqotri	0.1163	0.002139	54.346	519546		Karitiana	Pattapu_Kapu	Yemen_Soqotri	Yemeni_Desert	-0.0005	0.001415	-0.348	519546
Karitiana	Yemen_Soqotri	Madak	Yemeni_Desert	0.1642	0.002999	54.761	526700		Karitiana	Yemeni_Desert	Tolai	Yemen_Soqotri	0.158	0.002899	54.5	527650		Karitiana	Gaud_Karnataka	Yemen_Soqotri	Yemeni_Desert	-0.0005	0.001458	-0.349	519546
Karitiana	Yemen_Soqotri	Melamela	Yemeni_Desert	0.1671	0.003049	54.81	526697		Karitiana	Yemeni_Desert	Paravar	Yemen_Soqotri	0.1214	0.002228	54.51	519546		Karitiana	Rennell_and_Bellona	Yemen_Soqotri	Yemeni_Desert	-0.0005	0.001541	-0.353	527805
Karitiana	Yemen_Soqotri	Vanuatu_Maewo	Yemeni_Desert	0.162	0.002945	55.014	526315		Karitiana	Yemeni_Desert	Lavongai	Yemen_Soqotri	0.161	0.002952	54.532	527647		Karitiana	Shetlandic	Yemen_Soqotri	Yemeni_Desert	-0.0005	0.001383	-0.353	524311
Karitiana	Yemen_Soqotri	Bahun	Yemeni_Desert	0.1285	0.002332	55.092	526656		Karitiana	Yemeni_Desert	Satnami	Yemen_Soqotri	0.1258	0.002306	54.547	519546		Karitiana	Abazin	Yemen_Soqotri	Yemeni_Desert	-0.0005	0.001392	-0.359	523609
Karitiana	Yemen_Soqotri	Kuot_Kabil	Yemeni_Desert	0.1629	0.002956	55.103	526700		Karitiana	Yemeni_Desert	Vanuatu_Aneityum	Yemen_Soqotri	0.1675	0.003062	54.692	526314		Karitiana	Syon	Yemen_Soqotri	Yemeni_Desert	-0.0005	0.001432	-0.361	519545
Karitiana	Yemen_Soqotri	Munda	Yemeni_Desert	0.1533	0.002781	55.121	519546		Karitiana	Yemeni_Desert	Jew_Cochin	Yemen_Soqotri	0.1078	0.00197	54.722	527805		Karitiana	Wan	Yemen_Soqotri	Yemeni_Desert	-0.0005	0.001446	-0.365	519546
Karitiana	Yemen_Soqotri	Tharu_UP	Yemeni_Desert	0.1402	0.002542	55.153	519510		Karitiana	Yemeni_Desert	Dhobi	Yemen_Soqotri	0.1195	0.002181	54.761	521269		Karitiana	GujaratiD	Yemen_Soqotri	Yemeni_Desert	-0.0005	0.001352	-0.371	527805
Karitiana	Yemen_Soqotri	Ghasia	Yemeni_Desert	0.1315	0.002384	55.178	519544		Karitiana	Yemeni_Desert	Madak	Yemen_Soqotri	0.1631	0.002974	54.841	526700		Karitiana	Malaikuravar	Yemen_Soqotri	Yemeni_Desert	-0.0005	0.001478	-0.372	519546
Karitiana	Yemen_Soqotri	Satnami	Yemeni_Desert	0.1236	0.00224	55.194	519546		Karitiana	Yemeni_Desert	Syon	Yemen_Soqotri	0.1383	0.002521	54.853	519545		Karitiana	Oswal_Jain	Yemen_Soqotri	Yemeni_Desert	-0.0005	0.001455	-0.373	482808
Karitiana	Yemen_Soqotri	Shiya	Yemeni_Desert	0.1069	0.001937	55.198	521890		Karitiana	Yemeni_Desert	Brahmin_UP	Yemen_Soqotri	0.1101	0.002002	54.964	519546		Karitiana	Kaitag	Yemen_Soqotri	Yemeni_Desert	-0.0005	0.001417	-0.386	523609
Karitiana	Yemen_Soqotri	Jew_Cochin	Yemeni_Desert	0.1061	0.001919	55.264	527805		Karitiana	Yemeni_Desert	Mahadeo_Koli	Yemen_Soqotri	0.126	0.002292	54.981	519546		Karitiana	Pandit	Yemen_Soqotri	Yemeni_Desert	-0.0006	0.001404	-0.402	519546
Karitiana	Yemen_Soqotri	Nakanai_Bileki	Yemeni_Desert	0.1689	0.003052	55.331	526700		Karitiana	Yemeni_Desert	Melamela	Yemen_Soqotri	0.1655	0.00301	54.983	526697		Karitiana	Relli	Yemen_Soqotri	Yemeni_Desert	-0.0007	0.001614	-0.418	519386
Karitiana	Yemen_Soqotri	Syon	Yemeni_Desert	0.1378	0.002486	55.413	519545		Karitiana	Yemeni_Desert	Munda	Yemen_Soqotri	0.1544	0.002808	54.998	519546		Karitiana	Shor_Khakassia	Yemen_Soqotri	Yemeni_Desert	-0.0006	0.001361	-0.422	523609
Karitiana	Yemen_Soqotri	Naidu	Yemeni_Desert	0.1179	0.00212	55.625	519546		Karitiana	Yemeni_Desert	Ghasia	Yemen_Soqotri	0.1338	0.002427	55.149	519544		Karitiana	Eskimo_ChaplinSireniki	Yemen_Soqotri	Yemeni_Desert	-0.0006	0.001314	-0.43	527805
Karitiana	Yemen_Soqotri	Turkmen	Yemeni_Desert	0.1177	0.002115	55.665	527805		Karitiana	Yemeni_Desert	Muslim_Kashmiri	Yemen_Soqotri	0.1058	0.001915	55.259	519546		Karitiana	Koryak	Yemen_Soqotri	Yemeni_Desert	-0.0006	0.001439	-0.43	527805
Karitiana	Yemen_Soqotri	Parhaiya	Yemeni_Desert	0.1467	0.002635	55.687	519546		Karitiana	Yemeni_Desert	Nakanai_Bileki	Yemen_Soqotri	0.1672	0.003018	55.398	526700		Karitiana	Brahmin_Haryana	Yemen_Soqotri	Yemeni_Desert	-0.0007	0.001568	-0.433	519493
Karitiana	Yemen_Soqotri	Bhil	Yemeni_Desert	0.1234	0.002214	55.744	519546		Karitiana	Yemeni_Desert	Tigak	Yemen_Soqotri	0.1658	0.00299	55.447	526688		Karitiana	Khamnegan	Yemen_Soqotri	Yemeni_Desert	-0.0006	0.001268	-0.436	523609
Karitiana	Yemen_Soqotri	Yadav_Pondicherry	Yemeni_Desert	0.1158	0.002063	56.116	519546		Karitiana	Yemeni_Desert	Bhumihar_UP	Yemen_Soqotri	0.1097	0.001976	55.489	524754		Karitiana	Tujia	Yemen_Soqotri	Yemeni_Desert	-0.0006	0.001328	-0.444	527805
Karitiana	Yemen_Soqotri	Wan	Yemeni_Desert	0.1454	0.002588	56.17	519546		Karitiana	Yemeni_Desert	Baiga	Yemen_Soqotri	0.1534	0.002763	55.509	519546		Karitiana	India_Zoroastrian	Yemen_Soqotri	Yemeni_Desert	-0.0006	0.001342	-0.445	524587
Karitiana	Yemen_Soqotri	Nadar	Yemeni_Desert	0.117	0.002081	56.2	482812		Karitiana	Yemeni_Desert	Yadav_Pondicherry	Yemen_Soqotri	0.1175	0.002117	55.514	519546		Karitiana	Chechen	Yemen_Soqotri	Yemeni_Desert	-0.0006	0.001365	-0.454	527805
Karitiana	Yemen_Soqotri	Shah	Yemeni_Desert	0.1355	0.002411	56.209	519546		Karitiana	Yemeni_Desert	Hallaki	Yemen_Soqotri	0.1226	0.002207	55.551	519546		Karitiana	Brahmin_Uttrakhand	Yemen_Soqotri	Yemeni_Desert	-0.0006	0.001296	-0.456	519546
Karitiana	Yemen_Soqotri	Tigak	Yemeni_Desert	0.1675	0.002974	56.312	526688		Karitiana	Yemeni_Desert	Tatar_Kazan	Yemen_Soqotri	0.1043	0.001872	55.724	523609		Karitiana	Nanai	Yemen_Soqotri	Yemeni_Desert	-0.0006	0.0013	-0.464	523609
Karitiana	Yemen_Soqotri	Teop	Yemeni_Desert	0.1665	0.002954	56.373	527468		Karitiana	Yemeni_Desert	Bhunjiya	Yemen_Soqotri	0.1508	0.002704	55.763	519546		Karitiana	Lezgin	Yemen_Soqotri	Yemeni_Desert	-0.0007	0.001379	-0.473	527805
Karitiana	Yemen_Soqotri	Birhor	Yemeni_Desert	0.1472	0.002609	56.412	519546		Karitiana	Yemeni_Desert	Panika_MP	Yemen_Soqotri	0.1346	0.00241	55.865	521490		Karitiana	Dolgan	Yemen_Soqotri	Yemeni_Desert	-0.0007	0.001383	-0.483	527805
Karitiana	Yemen_Soqotri	Hallaki	Yemeni_Desert	0.1213	0.00215	56.412	519546		Karitiana	Yemeni_Desert	Teop	Yemen_Soqotri	0.1659	0.00297	55.879	527468		Karitiana	Nganasan	Yemen_Soqotri	Yemeni_Desert	-0.0007	0.001334	-0.499	527805
Karitiana	Yemen_Soqotri	Vanuatu_Banks	Yemeni_Desert	0.1654	0.002926	56.536	526315		Karitiana	Yemeni_Desert	Parhaiya	Yemen_Soqotri	0.1476	0.00264	55.898	519546		Karitiana	Baiga	Yemen_Soqotri	Yemeni_Desert	-0.0007	0.001436	-0.515	519546
Karitiana	Yemen_Soqotri	Panta_Kapu	Yemeni_Desert	0.1111	0.001965	56.552	516873		Karitiana	Yemeni_Desert	Gond_Chattisgarh	Yemen_Soqotri	0.1457	0.002603	55.973	519546		Karitiana	Bhunjiya	Yemen_Soqotri	Yemeni_Desert	-0.0007	0.001378	-0.517	519546
Karitiana	Yemen_Soqotri	Dhobi	Yemeni_Desert	0.1186	0.002097	56.567	521269		Karitiana	Yemeni_Desert	Vanuatu_Banks	Yemen_Soqotri	0.1645	0.002936	56.04	526315		Karitiana	Tharu_Uttrakhand	Yemen_Soqotri	Yemeni_Desert	-0.0007	0.001348	-0.525	519546
Karitiana	Yemen_Soqotri	Muslim_Kashmiri	Yemeni_Desert	0.1045	0.001848	56.568	519546		Karitiana	Yemeni_Desert	Wan	Yemen_Soqotri	0.1459	0.002603	56.046	519546		Karitiana	Tatar_Siberian_Zabolotniye	Yemen_Soqotri	Yemeni_Desert	-0.0007	0.001302	-0.529	523609
Karitiana	Yemen_Soqotri	Irula	Yemeni_Desert	0.1329	0.002347	56.634	482812		Karitiana	Yemeni_Desert	Birhor	Yemen_Soqotri	0.1486	0.002651	56.053	519546		Karitiana	Balkar	Yemen_Soqotri	Yemeni_Desert	-0.0007	0.00138	-0.532	527805
Karitiana	Yemen_Soqotri	Russell	Yemeni_Desert	0.1762	0.00311	56.649	527803		Karitiana	Yemeni_Desert	Panta_Kapu	Yemen_Soqotri	0.113	0.002015	56.083	516873		Karitiana	Dhokkali	Yemen_Soqotri	Yemeni_Desert	-0.0009	0.001629	-0.539	519534
Karitiana	Yemen_Soqotri	Baiga	Yemeni_Desert	0.1527	0.002692	56.707	519546		Karitiana	Yemeni_Desert	Naidu	Yemen_Soqotri	0.1196	0.002132	56.124	519546		Karitiana	Sindhi_Pakistan	Yemen_Soqotri	Yemeni_Desert	-0.0007	0.001301	-0.539	527805
Karitiana	Yemen_Soqotri	Brahmin_UP	Yemeni_Desert	0.1088	0.001918	56.721	519546		Karitiana	Yemeni_Desert	Brahmin_Catholic	Yemen_Soqotri	0.1128	0.00201	56.129	516873		Karitiana	Vishwabrahmin	Yemen_Soqotri	Yemeni_Desert	-0.0007	0.001296	-0.543	527805
Karitiana	Yemen_Soqotri	Adi_Dravida	Yemeni_Desert	0.1244	0.002193	56.729	516873		Karitiana	Yemeni_Desert	Mohli	Yemen_Soqotri	0.1412	0.002509	56.263	519546		Karitiana	Tofalar	Yemen_Soqotri	Yemeni_Desert	-0.0007	0.001294	-0.548	524311
Karitiana	Yemen_Soqotri	Tlingit	Yemeni_Desert	0.2045	0.003604	56.75	527799		Karitiana	Yemeni_Desert	Manjhi_Jharkhand	Yemen_Soqotri	0.1459	0.002593	56.267	519546		Karitiana	Kathodi	Yemen_Soqotri	Yemeni_Desert	-0.0008	0.001424	-0.55	519546
Karitiana	Yemen_Soqotri	Bhumihar_UP	Yemeni_Desert	0.1084	0.001905	56.918	524754		Karitiana	Yemeni_Desert	Kove	Yemen_Soqotri	0.1666	0.002942	56.633	527648		Karitiana	Yukagir_Tundra	Yemen_Soqotri	Yemeni_Desert	-0.0007	0.001286	-0.552	527805
Karitiana	Yemen_Soqotri	Bhunjiya	Yemeni_Desert	0.1501	0.002637	56.925	519546		Karitiana	Yemeni_Desert	BEB	Yemen_Soqotri	0.1272	0.002242	56.708	527805		Karitiana	Karelian	Yemen_Soqotri	Yemeni_Desert	-0.0008	0.001368	-0.56	523609
Karitiana	Yemen_Soqotri	Brahmin_Catholic	Yemeni_Desert	0.1113	0.001952	57.025	516873		Karitiana	Yemeni_Desert	Russell	Yemen_Soqotri	0.1755	0.003092	56.758	527803		Karitiana	Sonkar	Yemen_Soqotri	Yemeni_Desert	-0.0008	0.001359	-0.561	519544
Karitiana	Yemen_Soqotri	Pulliyar	Yemeni_Desert	0.1306	0.002289	57.072	482812		Karitiana	Yemeni_Desert	Nadar	Yemen_Soqotri	0.1188	0.002092	56.786	482812		Karitiana	Bondo	Yemen_Soqotri	Yemeni_Desert	-0.0008	0.001468	-0.577	519545
Karitiana	Yemen_Soqotri	Manjhi_Jharkhand	Yemeni_Desert	0.1439	0.002519	57.138	519546		Karitiana	Yemeni_Desert	Vishwabrahmin	Yemen_Soqotri	0.1222	0.002149	56.86	527805		Karitiana	Balochi	Yemen_Soqotri	Yemeni_Desert	-0.0008	0.001319	-0.58	527805
Karitiana	Yemen_Soqotri	Kove	Yemeni_Desert	0.1679	0.002938	57.141	527648		Karitiana	Yemeni_Desert	India_Non_Zoroastrian_Hindu	Yemen_Soqotri	0.1137	0.001996	56.986	524587		Karitiana	Ansari	Yemen_Soqotri	Yemeni_Desert	-0.0008	0.001381	-0.581	519546
Karitiana	Yemen_Soqotri	Kanwar	Yemeni_Desert	0.1524	0.002652	57.46	519546		Karitiana	Yemeni_Desert	Pulliyar	Yemen_Soqotri	0.1327	0.002328	56.994	482812		Karitiana	Pasi	Yemen_Soqotri	Yemeni_Desert	-0.0009	0.001517	-0.585	519546
Karitiana	Yemen_Soqotri	Vysya	Yemeni_Desert	0.1183	0.002052	57.618	524794		Karitiana	Yemeni_Desert	Arunthathiyar1	Yemen_Soqotri	0.1279	0.002244	57.001	524776		Karitiana	Yadav_Rajasthan	Yemen_Soqotri	Yemeni_Desert	-0.0009	0.001463	-0.587	519546
Karitiana	Yemen_Soqotri	Gond_Chattisgarh	Yemeni_Desert	0.1448	0.002509	57.718	519546		Karitiana	Yemeni_Desert	Bhil	Yemen_Soqotri	0.1253	0.002198	57.003	519546		Karitiana	Syed	Yemen_Soqotri	Yemeni_Desert	-0.0011	0.00191	-0.597	474999
Karitiana	Yemen_Soqotri	Mohli	Yemeni_Desert	0.1408	0.002438	57.739	519546		Karitiana	Yemeni_Desert	Shah	Yemen_Soqotri	0.1366	0.002392	57.112	519546		Karitiana	Hezhen	Yemen_Soqotri	Yemeni_Desert	-0.0008	0.001302	-0.603	527805
Karitiana	Yemen_Soqotri	Vishwabrahmin	Yemeni_Desert	0.1215	0.002103	57.777	527805		Karitiana	Yemeni_Desert	Adi_Dravida	Yemen_Soqotri	0.1252	0.002193	57.116	516873		Karitiana	Hakki_Pikki	Yemen_Soqotri	Yemeni_Desert	-0.0008	0.001382	-0.604	519546
Karitiana	Yemen_Soqotri	Didayi	Yemeni_Desert	0.1567	0.002712	57.789	519546		Karitiana	Yemeni_Desert	Vella_Lavella	Yemen_Soqotri	0.1715	0.002994	57.286	527805		Karitiana	Korava	Yemen_Soqotri	Yemeni_Desert	-0.0009	0.001372	-0.62	519546
Karitiana	Yemen_Soqotri	Choiseul	Yemeni_Desert	0.1706	0.002946	57.912	527805		Karitiana	Yemeni_Desert	Brahmin_Tiwari	Yemen_Soqotri	0.1082	0.001885	57.4	527805		Karitiana	Tharu	Yemen_Soqotri	Yemeni_Desert	-0.0008	0.001346	-0.623	526656
Karitiana	Yemen_Soqotri	Porja	Yemeni_Desert	0.1557	0.002685	58	519513		Karitiana	Yemeni_Desert	Porja	Yemen_Soqotri	0.157	0.002735	57.401	519513		Karitiana	Brahmin_Tiwari	Yemen_Soqotri	Yemeni_Desert	-0.0008	0.001275	-0.629	527805
Karitiana	Yemen_Soqotri	India_Non_Zoroastrian_Hindu	Yemeni_Desert	0.1126	0.001941	58.034	524587		Karitiana	Yemeni_Desert	Choiseul	Yemen_Soqotri	0.1703	0.002964	57.452	527805		Karitiana	Parhaiya	Yemen_Soqotri	Yemeni_Desert	-0.0009	0.001369	-0.635	519546
Karitiana	Yemen_Soqotri	Brahmin_Vaidik	Yemeni_Desert	0.1084	0.001866	58.128	516873		Karitiana	Yemeni_Desert	Mussau	Yemen_Soqotri	0.1682	0.002912	57.766	526700		Karitiana	Lithuanian	Yemen_Soqotri	Yemeni_Desert	-0.0009	0.00141	-0.639	527805
Karitiana	Yemen_Soqotri	Mussau	Yemeni_Desert	0.1696	0.002911	58.264	526700		Karitiana	Yemeni_Desert	Buka	Yemen_Soqotri	0.169	0.002915	57.953	527468		Karitiana	Brahui	Yemen_Soqotri	Yemeni_Desert	-0.0009	0.001326	-0.642	527805
Karitiana	Yemen_Soqotri	Arunthathiyar1	Yemeni_Desert	0.1262	0.002164	58.296	524776		Karitiana	Yemeni_Desert	Ranongga	Yemen_Soqotri	0.173	0.002984	57.985	527805		Karitiana	Tubalar	Yemen_Soqotri	Yemeni_Desert	-0.0008	0.001242	-0.643	527805
Karitiana	Yemen_Soqotri	BEB	Yemeni_Desert	0.1262	0.00216	58.436	527805		Karitiana	Yemeni_Desert	Tlingit	Yemen_Soqotri	0.2057	0.003545	58.017	527799		Karitiana	Kandha	Yemen_Soqotri	Yemeni_Desert	-0.0009	0.001349	-0.649	519546
Karitiana	Yemen_Soqotri	Buka	Yemeni_Desert	0.1699	0.002904	58.502	527468		Karitiana	Yemeni_Desert	Palliyar	Yemen_Soqotri	0.1366	0.002353	58.05	524930		Karitiana	Atayal	Yemen_Soqotri	Yemeni_Desert	-0.001	0.001464	-0.651	527805
Karitiana	Yemen_Soqotri	Vella_Lavella	Yemeni_Desert	0.1723	0.002941	58.577	527805		Karitiana	Yemeni_Desert	Brahmin_Vaidik	Yemen_Soqotri	0.1097	0.001888	58.115	516873		Karitiana	Dhobi	Yemen_Soqotri	Yemeni_Desert	-0.0009	0.001348	-0.651	521269
Karitiana	Yemen_Soqotri	Ranongga	Yemeni_Desert	0.1746	0.002966	58.857	527805		Karitiana	Yemeni_Desert	Tajik	Yemen_Soqotri	0.0954	0.001639	58.176	527805		Karitiana	Adi_Dravida	Yemen_Soqotri	Yemeni_Desert	-0.0009	0.001296	-0.659	516873
Karitiana	Yemen_Soqotri	Lodhi	Yemeni_Desert	0.1198	0.002027	59.133	527805		Karitiana	Yemeni_Desert	Mala	Yemen_Soqotri	0.1268	0.002179	58.185	527805		Karitiana	Halba	Yemen_Soqotri	Yemeni_Desert	-0.0009	0.001425	-0.667	519546
Karitiana	Yemen_Soqotri	Lohra	Yemeni_Desert	0.1443	0.002439	59.166	519546		Karitiana	Yemeni_Desert	Vysya	Yemen_Soqotri	0.12	0.002062	58.222	524794		Karitiana	Chamar_Haryana	Yemen_Soqotri	Yemeni_Desert	-0.001	0.001434	-0.668	519544
Karitiana	Yemen_Soqotri	Udmurt	Yemeni_Desert	0.1216	0.002053	59.252	523609		Karitiana	Yemeni_Desert	Kumhar	Yemen_Soqotri	0.126	0.002162	58.272	521902		Karitiana	Gond_Chattisgarh	Yemen_Soqotri	Yemeni_Desert	-0.0009	0.001364	-0.668	519546
Karitiana	Yemen_Soqotri	Saposa	Yemeni_Desert	0.1697	0.002861	59.295	527468		Karitiana	Yemeni_Desert	Kanwar	Yemen_Soqotri	0.1528	0.00262	58.303	519546		Karitiana	Burusho	Yemen_Soqotri	Yemeni_Desert	-0.0008	0.001254	-0.671	527805
Karitiana	Yemen_Soqotri	Tatar_Kazan	Yemeni_Desert	0.1045	0.001763	59.3	523609		Karitiana	Yemeni_Desert	Lodhi	Yemen_Soqotri	0.1215	0.002083	58.314	527805		Karitiana	Gorait	Yemen_Soqotri	Yemeni_Desert	-0.0009	0.001305	-0.672	519546
Karitiana	Yemen_Soqotri	Papuan_Central	Yemeni_Desert	0.1772	0.002987	59.335	527805		Karitiana	Yemeni_Desert	Papuan_Central	Yemen_Soqotri	0.1761	0.003011	58.479	527805		Karitiana	Ho_Jharkhand	Yemen_Soqotri	Yemeni_Desert	-0.0012	0.001793	-0.672	519196
Karitiana	Yemen_Soqotri	Palliyar	Yemeni_Desert	0.1354	0.002279	59.384	524930		Karitiana	Yemeni_Desert	Gorait	Yemen_Soqotri	0.1425	0.002436	58.484	519546		Karitiana	Bhumihar_Bihar	Yemen_Soqotri	Yemeni_Desert	-0.0009	0.001342	-0.673	524793
Karitiana	Yemen_Soqotri	Kol	Yemeni_Desert	0.1425	0.002393	59.552	519546		Karitiana	Yemeni_Desert	Didayi	Yemen_Soqotri	0.1589	0.002712	58.585	519546		Karitiana	Indumalayali	Yemen_Soqotri	Yemeni_Desert	-0.0009	0.001406	-0.674	519546
Karitiana	Yemen_Soqotri	Kumhar	Yemeni_Desert	0.1237	0.002076	59.583	521902		Karitiana	Yemeni_Desert	Burusho	Yemen_Soqotri	0.1107	0.001887	58.676	527805		Karitiana	Havik	Yemen_Soqotri	Yemeni_Desert	-0.0009	0.001378	-0.675	519546
Karitiana	Yemen_Soqotri	Gorait	Yemeni_Desert	0.1416	0.002376	59.606	519546		Karitiana	Yemeni_Desert	Irula	Yemen_Soqotri	0.1351	0.0023	58.743	482812		Karitiana	Thakur	Yemen_Soqotri	Yemeni_Desert	-0.0009	0.001268	-0.68	519546
Karitiana	Yemen_Soqotri	Brahmin_Tiwari	Yemeni_Desert	0.1074	0.001799	59.688	527805		Karitiana	Yemeni_Desert	Saposa	Yemen_Soqotri	0.1685	0.002865	58.819	527468		Karitiana	Jogi	Yemen_Soqotri	Yemeni_Desert	-0.0009	0.00134	-0.686	520610
Karitiana	Yemen_Soqotri	Mala	Yemeni_Desert	0.1255	0.0021	59.761	527805		Karitiana	Yemeni_Desert	Chuvash	Yemen_Soqotri	0.1113	0.001889	58.891	527805		Karitiana	Scheduled_Caste_Haryana	Yemen_Soqotri	Yemeni_Desert	-0.001	0.001431	-0.689	519546
Karitiana	Yemen_Soqotri	Savo	Yemeni_Desert	0.1715	0.002857	60.024	527805		Karitiana	Yemeni_Desert	Sikh_Jatt	Yemen_Soqotri	0.1064	0.001795	59.258	516873		Karitiana	Kamboj	Yemen_Soqotri	Yemeni_Desert	-0.0009	0.00129	-0.69	521902
Karitiana	Yemen_Soqotri	Tajik	Yemeni_Desert	0.0951	0.001584	60.058	527805		Karitiana	Yemeni_Desert	Kolombangara	Yemen_Soqotri	0.1747	0.002935	59.531	527805		Karitiana	Negidal	Yemen_Soqotri	Yemeni_Desert	-0.001	0.001422	-0.692	523609
Karitiana	Yemen_Soqotri	Kolombangara	Yemeni_Desert	0.1761	0.002921	60.302	527805		Karitiana	Yemeni_Desert	Udmurt	Yemen_Soqotri	0.1217	0.00204	59.664	523609		Karitiana	Hojo	Yemen_Soqotri	Yemeni_Desert	-0.001	0.001449	-0.693	516872
Karitiana	Yemen_Soqotri	Chakkiliyan	Yemeni_Desert	0.125	0.002071	60.355	524794		Karitiana	Yemeni_Desert	Savo	Yemen_Soqotri	0.1702	0.00285	59.725	527805		Karitiana	Sikh_Jatt	Yemen_Soqotri	Yemeni_Desert	-0.0009	0.00124	-0.702	516873
Karitiana	Yemen_Soqotri	Mawasi	Yemeni_Desert	0.1526	0.002528	60.365	519544		Karitiana	Yemeni_Desert	Chakkiliyan	Yemen_Soqotri	0.1265	0.002117	59.754	524794		Karitiana	Lohar	Yemen_Soqotri	Yemeni_Desert	-0.0011	0.001557	-0.704	519404
Karitiana	Yemen_Soqotri	Mohali	Yemeni_Desert	0.1429	0.002364	60.468	516873		Karitiana	Yemeni_Desert	Lohra	Yemen_Soqotri	0.1461	0.002444	59.791	519546		Karitiana	Dogra	Yemen_Soqotri	Yemeni_Desert	-0.001	0.001386	-0.723	519546
Karitiana	Yemen_Soqotri	Nggela	Yemeni_Desert	0.1744	0.002877	60.626	527805		Karitiana	Yemeni_Desert	Kallar	Yemen_Soqotri	0.1191	0.001988	59.891	521902		Karitiana	BEB	Yemen_Soqotri	Yemeni_Desert	-0.001	0.001292	-0.738	527805
Karitiana	Yemen_Soqotri	Burusho	Yemeni_Desert	0.1099	0.001813	60.627	527805		Karitiana	Yemeni_Desert	Agarwal	Yemen_Soqotri	0.1137	0.001894	60.017	516873		Karitiana	Enets	Yemen_Soqotri	Yemeni_Desert	-0.0011	0.001421	-0.75	524311
Karitiana	Yemen_Soqotri	Chuvash	Yemeni_Desert	0.1112	0.001832	60.714	527805		Karitiana	Yemeni_Desert	Sahariya_MP	Yemen_Soqotri	0.1434	0.002381	60.235	519546		Karitiana	Munda	Yemen_Soqotri	Yemeni_Desert	-0.0011	0.001491	-0.754	519546
Karitiana	Yemen_Soqotri	Bharia	Yemeni_Desert	0.1508	0.002478	60.848	524794		Karitiana	Yemeni_Desert	Mawasi	Yemen_Soqotri	0.1529	0.002534	60.35	519544		Karitiana	PPD_Patient	Yemen_Soqotri	Yemeni_Desert	-0.001	0.001273	-0.761	516873
Karitiana	Yemen_Soqotri	Sahariya_MP	Yemeni_Desert	0.1422	0.002336	60.883	519546		Karitiana	Yemeni_Desert	Mohali	Yemen_Soqotri	0.1444	0.002391	60.384	516873		Karitiana	GujaratiB	Yemen_Soqotri	Yemeni_Desert	-0.001	0.001356	-0.766	527805
Karitiana	Yemen_Soqotri	Gond_MP	Yemeni_Desert	0.137	0.002244	61.028	521902		Karitiana	Yemeni_Desert	Kol	Yemen_Soqotri	0.1441	0.002386	60.39	519546		Karitiana	Bhumij_Orissa	Yemen_Soqotri	Yemeni_Desert	-0.001	0.001264	-0.772	524793
Karitiana	Yemen_Soqotri	Agarwal	Yemeni_Desert	0.1123	0.001834	61.254	516873		Karitiana	Yemeni_Desert	Malaita	Yemen_Soqotri	0.1747	0.002886	60.53	527805		Karitiana	Shiya	Yemen_Soqotri	Yemeni_Desert	-0.001	0.001306	-0.772	521890
Karitiana	Yemen_Soqotri	Makira	Yemeni_Desert	0.1723	0.00281	61.306	527805		Karitiana	Yemeni_Desert	PPD_Patient	Yemen_Soqotri	0.1212	0.002002	60.564	516873		Karitiana	Brahmin_Catholic_Goa	Yemen_Soqotri	Yemeni_Desert	-0.0011	0.001422	-0.773	524705
Karitiana	Yemen_Soqotri	Kallar	Yemeni_Desert	0.1176	0.001916	61.354	521902		Karitiana	Yemeni_Desert	Makira	Yemen_Soqotri	0.1712	0.002824	60.623	527805		Karitiana	Darginian	Yemen_Soqotri	Yemeni_Desert	-0.0011	0.001433	-0.775	523609
Karitiana	Yemen_Soqotri	Kondh_TN	Yemeni_Desert	0.1563	0.002542	61.505	519546		Karitiana	Yemeni_Desert	Nggela	Yemen_Soqotri	0.1741	0.002865	60.785	527805		Karitiana	Srivastava	Yemen_Soqotri	Yemeni_Desert	-0.0011	0.001393	-0.776	519546
Karitiana	Yemen_Soqotri	Sikh_Jatt	Yemeni_Desert	0.1055	0.001714	61.535	516873		Karitiana	Yemeni_Desert	Batudi	Yemen_Soqotri	0.1531	0.002509	61.015	516873		Karitiana	Kurumans	Yemen_Soqotri	Yemeni_Desert	-0.0011	0.001342	-0.783	519546
Karitiana	Yemen_Soqotri	Asur	Yemeni_Desert	0.15	0.002437	61.538	521902		Karitiana	Yemeni_Desert	Gond_MP	Yemen_Soqotri	0.1383	0.002264	61.082	521902		Karitiana	Tanti	Yemen_Soqotri	Yemeni_Desert	-0.0012	0.001567	-0.787	519517
Karitiana	Yemen_Soqotri	Rennell_and_Bellona	Yemeni_Desert	0.1941	0.003148	61.657	527805		Karitiana	Yemeni_Desert	Rennell_and_Bellona	Yemen_Soqotri	0.1946	0.003168	61.436	527805		Karitiana	Sch_caste_TN	Yemen_Soqotri	Yemeni_Desert	-0.0011	0.001394	-0.795	516851
Karitiana	Yemen_Soqotri	Khasi	Yemeni_Desert	0.181	0.002931	61.744	519544		Karitiana	Yemeni_Desert	Asur	Yemen_Soqotri	0.1516	0.002465	61.495	521902		Karitiana	Todzin	Yemen_Soqotri	Yemeni_Desert	-0.0012	0.001476	-0.798	523609
Karitiana	Yemen_Soqotri	Khairwar	Yemeni_Desert	0.1483	0.002392	61.994	521900		Karitiana	Yemeni_Desert	Bharia	Yemen_Soqotri	0.1522	0.00247	61.619	524794		Karitiana	Kharia	Yemen_Soqotri	Yemeni_Desert	-0.001	0.001249	-0.799	527805
Karitiana	Yemen_Soqotri	PPD_Patient	Yemeni_Desert	0.1203	0.001936	62.127	516873		Karitiana	Yemeni_Desert	Oraon	Yemen_Soqotri	0.1478	0.002376	62.181	519546		Karitiana	Kurmi_UP	Yemen_Soqotri	Yemeni_Desert	-0.0011	0.001377	-0.799	519546
Karitiana	Yemen_Soqotri	Oraon	Yemeni_Desert	0.1467	0.002353	62.337	519546		Karitiana	Yemeni_Desert	Kondh_TN	Yemen_Soqotri	0.1587	0.00255	62.233	519546		Karitiana	Tlingit	Yemen_Soqotri	Yemeni_Desert	-0.0012	0.001496	-0.804	527799
Karitiana	Yemen_Soqotri	Kandha	Yemeni_Desert	0.1592	0.002552	62.367	519546		Karitiana	Yemeni_Desert	Tatar_Siberian_Zabolotniye	Yemen_Soqotri	0.1588	0.002552	62.245	523609		Karitiana	Shah	Yemen_Soqotri	Yemeni_Desert	-0.0011	0.001394	-0.805	519546
Karitiana	Yemen_Soqotri	Batudi	Yemeni_Desert	0.1529	0.002452	62.375	516873		Karitiana	Yemeni_Desert	Kandha	Yemen_Soqotri	0.16	0.00257	62.271	519546		Karitiana	Selkup	Yemen_Soqotri	Yemeni_Desert	-0.001	0.00124	-0.807	527805
Karitiana	Yemen_Soqotri	Koya	Yemeni_Desert	0.1469	0.002343	62.681	482812		Karitiana	Yemeni_Desert	Khairwar	Yemen_Soqotri	0.1485	0.002384	62.289	521900		Karitiana	Kurchas	Yemen_Soqotri	Yemeni_Desert	-0.0012	0.001442	-0.822	519544
Karitiana	Yemen_Soqotri	Santhal	Yemeni_Desert	0.1499	0.002389	62.718	519546		Karitiana	Yemeni_Desert	Khasi	Yemen_Soqotri	0.1823	0.002925	62.321	519544		Karitiana	Kshatriya_Aqnikula	Yemen_Soqotri	Yemeni_Desert	-0.0012	0.001434	-0.825	519544
Karitiana	Yemen_Soqotri	Malaita	Yemeni_Desert	0.1763	0.00279	63.214	527805		Karitiana	Yemeni_Desert	Nicobarese	Yemen_Soqotri	0.1899	0.003031	62.651	519546		Karitiana	Chukchi	Yemen_Soqotri	Yemeni_Desert	-0.0011	0.001276	-0.826	527805
Karitiana	Yemen_Soqotri	Tatar_Siberian_Zabolotniye	Yemeni_Desert	0.1582	0.002495	63.396	523609		Karitiana	Yemeni_Desert	Koya	Yemen_Soqotri	0.1486	0.002369	62.739	482812		Karitiana	Tamta	Yemen_Soqotri	Yemeni_Desert	-0.0015	0.001777	-0.834	519226
Karitiana	Yemen_Soqotri	Bhumij_Orissa	Yemeni_Desert	0.1524	0.002399	63.546	524793		Karitiana	Yemeni_Desert	Santhal	Yemen_Soqotri	0.151	0.002388	63.215	519546		Karitiana	Shor_Mountain	Yemen_Soqotri	Yemeni_Desert	-0.0011	0.001289	-0.844	523609
Karitiana	Yemen_Soqotri	Tikopia	Yemeni_Desert	0.192	0.002997	64.05	527805		Karitiana	Yemeni_Desert	Bhumij_Orissa	Yemen_Soqotri	0.1534	0.002411	63.627	524793		Karitiana	Warli	Yemen_Soqotri	Yemeni_Desert	-0.0012	0.001472	-0.846	519546
Karitiana	Yemen_Soqotri	Kharia	Yemeni_Desert	0.153	0.002385	64.145	527805		Karitiana	Yemeni_Desert	Santa_Isabel	Yemen_Soqotri	0.184	0.002887	63.728	527805		Karitiana	Kondakamari	Yemen_Soqotri	Yemeni_Desert	-0.0011	0.001268	-0.853	518067
Karitiana	Yemen_Soqotri	Yukagir_Forest	Yemeni_Desert	0.1477	0.002299	64.235	527805		Karitiana	Yemeni_Desert	Tikopia	Yemen_Soqotri	0.1923	0.003012	63.843	527805		Karitiana	Pathan	Yemen_Soqotri	Yemeni_Desert	-0.0011	0.001288	-0.859	527805
Karitiana	Yemen_Soqotri	Kyrgyz_Tajikistan	Yemeni_Desert	0.1722	0.002679	64.279	523609		Karitiana	Yemeni_Desert	Ilocano	Yemen_Soqotri	0.2097	0.00328	63.941	524305		Karitiana	Santhal	Yemen_Soqotri	Yemeni_Desert	-0.0011	0.001319	-0.864	519546
Karitiana	Yemen_Soqotri	Ilocano	Yemeni_Desert	0.2097	0.003251	64.498	524305		Karitiana	Yemeni_Desert	Kyrgyz_Tajikistan	Yemen_Soqotri	0.1722	0.002688	64.051	523609		Karitiana	India_Non_Zoroastrian_Hindu	Yemen_Soqotri	Yemeni_Desert	-0.0011	0.001291	-0.866	524587
Karitiana	Yemen_Soqotri	Kondakamari	Yemeni_Desert	0.1475	0.00228	64.697	518067		Karitiana	Yemeni_Desert	Kharia	Yemen_Soqotri	0.154	0.002394	64.322	527805		Karitiana	Porja	Yemen_Soqotri	Yemeni_Desert	-0.0013	0.001471	-0.873	519513
Karitiana	Yemen_Soqotri	Nicobarese	Yemeni_Desert	0.1906	0.002946	64.706	519546		Karitiana	Yemeni_Desert	Kondakamari	Yemen_Soqotri	0.1486	0.0023	64.606	518067		Karitiana	Yanidi	Yemen_Soqotri	Yemeni_Desert	-0.0013	0.001472	-0.875	516873
Karitiana	Yemen_Soqotri	Tharu_Uttrakhand	Yemeni_Desert	0.1622	0.002494	65.04	519546		Karitiana	Yemeni_Desert	Tharu_Uttrakhand	Yemen_Soqotri	0.1629	0.002504	65.041	519546		Karitiana	Khasi	Yemen_Soqotri	Yemeni_Desert	-0.0014	0.0016	-0.88	519544
Karitiana	Yemen_Soqotri	Santa_Isabel	Yemeni_Desert	0.1853	0.002822	65.677	527805		Karitiana	Yemeni_Desert	Thakur	Yemen_Soqotri	0.1387	0.002127	65.185	519546		Karitiana	Oraon	Yemen_Soqotri	Yemeni_Desert	-0.0011	0.001286	-0.881	519546
Karitiana	Yemen_Soqotri	Tharu	Yemeni_Desert	0.167	0.002536	65.837	526656		Karitiana	Yemeni_Desert	Tharu	Yemen_Soqotri	0.1678	0.002571	65.266	526656		Karitiana	Minero	Yemen_Soqotri	Yemeni_Desert	-0.0011	0.001215	-0.893	524794
Karitiana	Yemen_Soqotri	Ho_Orissa	Yemeni_Desert	0.153	0.002313	66.165	524783		Karitiana	Yemeni_Desert	Ontong_Java	Yemen_Soqotri	0.1882	0.002884	65.268	527805		Karitiana	Bahun	Yemen_Soqotri	Yemeni_Desert	-0.0012	0.001328	-0.901	526656
Karitiana	Yemen_Soqotri	Ontong_Java	Yemeni_Desert	0.1904	0.002853	66.763	527805		Karitiana	Yemeni_Desert	Nogai_Stavropol	Yemen_Soqotri	0.1422	0.002174	65.405	523609		Karitiana	Baniya_Haryana	Yemen_Soqotri	Yemeni_Desert	-0.0013	0.001414	-0.907	519546
Karitiana	Yemen_Soqotri	Thakur	Yemeni_Desert	0.1378	0.002053	67.116	519546		Karitiana	Yemeni_Desert	Yukagir_Forest	Yemen_Soqotri	0.1478	0.002257	65.469	527805		Karitiana	Russian_Archangelsk_Leshukonsky	Yemen_Soqotri	Yemeni_Desert	-0.0013	0.001465	-0.91	523608
Karitiana	Yemen_Soqotri	Juang	Yemeni_Desert	0.1609	0.002397	67.138	521902		Karitiana	Yemeni_Desert	Tongan	Yemen_Soqotri	0.1938	0.00295	65.684	527805		Karitiana	Barela	Yemen_Soqotri	Yemeni_Desert	-0.0014	0.001509	-0.911	519543
Karitiana	Yemen_Soqotri	Nogai_Astrakhan	Yemeni_Desert	0.152	0.002262	67.196	523609		Karitiana	Yemeni_Desert	Mamanwa	Yemen_Soqotri	0.19	0.002868	66.244	527805		Karitiana	Budagajangam	Yemen_Soqotri	Yemeni_Desert	-0.0013	0.001438	-0.93	519544
Karitiana	Yemen_Soqotri	Tongan	Yemeni_Desert	0.1955	0.002903	67.348	527805		Karitiana	Yemeni_Desert	Ho_Orissa	Yemen_Soqotri	0.1542	0.002326	66.285	524783		Karitiana	Sahariya_MP	Yemen_Soqotri	Yemeni_Desert	-0.0012	0.001332	-0.933	519546
Karitiana	Yemen_Soqotri	Mamanwa	Yemeni_Desert	0.19	0.002791	68.066	527805		Karitiana	Yemeni_Desert	Juang	Yemen_Soqotri	0.1622	0.002444	66.376	521902		Karitiana	Kurmi_MP	Yemen_Soqotri	Yemeni_Desert	-0.0014	0.00145	-0.942	519541
Karitiana	Yemen_Soqotri	Poumainaga	Yemeni_Desert	0.2115	0.003103	68.168	519545		Karitiana	Yemeni_Desert	Minero	Yemen_Soqotri	0.1367	0.002054	66.555	524794		Karitiana	Palliyar	Yemen_Soqotri	Yemeni_Desert	-0.0013	0.001335	-0.95	524930
Karitiana	Yemen_Soqotri	Minero	Yemeni_Desert	0.1356	0.001987	68.257	524794		Karitiana	Yemeni_Desert	Nogai_Astrakhan	Yemen_Soqotri	0.1523	0.002288	66.577	523609		Karitiana	Brahmin_UP	Yemen_Soqotri	Yemeni_Desert	-0.0013	0.001346	-0.951	519546
Karitiana	Yemen_Soqotri	Nogai_Stavropol	Yemeni_Desert	0.1426	0.002088	68.273	523609		Karitiana	Yemeni_Desert	Poumainaga	Yemen_Soqotri	0.2119	0.003089	68.609	519545		Karitiana	Bink	Yemen_Soqotri	Yemeni_Desert	-0.0013	0.00141	-0.955	519544
Karitiana	Yemen_Soqotri	Enets	Yemeni_Desert	0.1999	0.002921	68.434	524311		Karitiana	Yemeni_Desert	Uyghur	Yemen_Soqotri	0.1507	0.002181	69.094	527805		Karitiana	Kuruba	Yemen_Soqotri	Yemeni_Desert	-0.0014	0.001423	-0.956	519546
Karitiana	Yemen_Soqotri	Mansi	Yemeni_Desert	0.1662	0.002378	69.862	527805		Karitiana	Yemeni_Desert	Uzbek	Yemen_Soqotri	0.1242	0.001789	69.421	527805		Karitiana	Bhumihar_UP	Yemen_Soqotri	Yemeni_Desert	-0.0013	0.001316	-0.96	524754
Karitiana	Yemen_Soqotri	Shor_Khakassia	Yemeni_Desert	0.1807	0.002583	69.978	523609		Karitiana	Yemeni_Desert	Tagalog	Yemen_Soqotri	0.2004	0.002883	69.489	524311		Karitiana	Ho_Orissa	Yemen_Soqotri	Yemeni_Desert	-0.0012	0.001216	-0.962	524783
Karitiana	Yemen_Soqotri	Tibetan_Yunnan	Yemeni_Desert	0.2107	0.003007	70.074	526656		Karitiana	Yemeni_Desert	Shor_Khakassia	Yemen_Soqotri	0.1813	0.002598	69.786	523609		Karitiana	Coorghi	Yemen_Soqotri	Yemeni_Desert	-0.0013	0.001371	-0.971	519546
Karitiana	Yemen_Soqotri	Uyghur	Yemeni_Desert	0.151	0.002148	70.287	527805		Karitiana	Yemeni_Desert	Lebbo	Yemen_Soqotri	0.1955	0.002799	69.842	524587		Karitiana	Yerukali	Yemen_Soqotri	Yemeni_Desert	-0.0013	0.001369	-0.973	519546
Karitiana	Yemen_Soqotri	Altaian_Chelkan	Yemeni_Desert	0.168	0.00237	70.879	523609		Karitiana	Yemeni_Desert	Atayal	Yemen_Soqotri	0.2123	0.003039	69.872	527805		Karitiana	Lingayath_Karnataka	Yemen_Soqotri	Yemeni_Desert	-0.0014	0.001458	-0.977	519546
Karitiana	Yemen_Soqotri	Atayal	Yemeni_Desert	0.2114	0.002981	70.927	527805		Karitiana	Yemeni_Desert	Li	Yemen_Soqotri	0.209	0.002988	69.963	526654		Karitiana	Muslim_Kashmiri	Yemen_Soqotri	Yemeni_Desert	-0.0013	0.00133	-0.983	519546
Karitiana	Yemen_Soqotri	Li	Yemeni_Desert	0.2106	0.002965	71.047	526654		Karitiana	Yemeni_Desert	Enets	Yemen_Soqotri	0.2009	0.002871	69.973	524311		Karitiana	Muthuliar	Yemen_Soqotri	Yemeni_Desert	-0.0014	0.001412	-0.985	519546
Karitiana	Yemen_Soqotri	Dusun	Yemeni_Desert	0.2049	0.002877	71.208	524311		Karitiana	Yemeni_Desert	Mamanwa1	Yemen_Soqotri	0.2031	0.002902	69.979	527805		Karitiana	Kissan	Yemen_Soqotri	Yemeni_Desert	-0.0018	0.00187	-0.989	519222
Karitiana	Yemen_Soqotri	Visayan	Yemeni_Desert	0.206	0.002872	71.718	524311		Karitiana	Yemeni_Desert	Bajo	Yemen_Soqotri	0.2011	0.002873	70.016	524587		Karitiana	Karachai	Yemen_Soqotri	Yemeni_Desert	-0.0013	0.001347	-0.99	523609
Karitiana	Yemen_Soqotri	Tagalog	Yemeni_Desert	0.2015	0.002809	71.739	524311		Karitiana	Yemeni_Desert	Tibetan_Yunnan	Yemen_Soqotri	0.2103	0.002996	70.207	526656		Karitiana	Gujjar	Yemen_Soqotri	Yemeni_Desert	-0.0015	0.001487	-0.993	524343
Karitiana	Yemen_Soqotri	Nyshi	Yemeni_Desert	0.2093	0.002906	72	519546		Karitiana	Yemeni_Desert	Semende	Yemen_Soqotri	0.2041	0.002906	70.226	527805		Karitiana	Scheduled_Caste_Uttrakhand	Yemen_Soqotri	Yemeni_Desert	-0.0014	0.001433	-0.994	519546
Karitiana	Yemen_Soqotri	Bajo	Yemeni_Desert	0.2034	0.002823	72.044	524587		Karitiana	Yemeni_Desert	Chakehshanega	Yemen_Soqotri	0.2152	0.003057	70.411	519522		Karitiana	Siddi_Gujarat	Yemen_Soqotri	Yemeni_Desert	-0.0015	0.001486	-0.996	519545
Karitiana	Yemen_Soqotri	Uzbek	Yemeni_Desert	0.1244	0.001726	72.1	527805		Karitiana	Yemeni_Desert	Altaian_Chelkan	Yemen_Soqotri	0.1682	0.002386	70.507	523609		Karitiana	Mala	Yemen_Soqotri	Yemeni_Desert	-0.0013	0.001268	-1.002	527805
Karitiana	Yemen_Soqotri	Todzin	Yemeni_Desert	0.2104	0.002917	72.137	523609		Karitiana	Yemeni_Desert	Todzin	Yemen_Soqotri	0.2115	0.002993	70.673	523609		Karitiana	Lambadi	Yemen_Soqotri	Yemeni_Desert	-0.0014	0.001351	-1.003	519546
Karitiana	Yemen_Soqotri	Lebbo	Yemeni_Desert	0.1956	0.002709	72.195	524587		Karitiana	Yemeni_Desert	Kankanaey	Yemen_Soqotri	0.212	0.002997	70.727	524311		Karitiana	Gamit	Yemen_Soqotri	Yemeni_Desert	-0.0014	0.001402	-1.005	519542
Karitiana	Yemen_Soqotri	Mamanwa1	Yemeni_Desert	0.2042	0.002825	72.278	527805		Karitiana	Yemeni_Desert	Dusun	Yemen_Soqotri	0.2051	0.002896	70.816	524311		Karitiana	Birhor	Yemen_Soqotri	Yemeni_Desert	-0.0014	0.001408	-1.009	519546
Karitiana	Yemen_Soqotri	Dolgan	Yemeni_Desert	0.2044	0.002827	72.303	527805		Karitiana	Yemeni_Desert	Mang	Yemen_Soqotri	0.2053	0.002896	70.895	524311		Karitiana	Maratha	Yemen_Soqotri	Yemeni_Desert	-0.0014	0.001386	-1.011	519546
Karitiana	Yemen_Soqotri	Kusunda	Yemeni_Desert	0.1819	0.00251	72.47	527805		Karitiana	Yemeni_Desert	Bashkir	Yemen_Soqotri	0.1255	0.001768	70.982	523609		Karitiana	Kalinga	Yemen_Soqotri	Yemeni_Desert	-0.0015	0.001481	-1.016	519546
Karitiana	Yemen_Soqotri	Chakehshanega	Yemeni_Desert	0.2156	0.002966	72.711	519522		Karitiana	Yemeni_Desert	Nyshi	Yemen_Soqotri	0.2094	0.00294	71.207	519546		Karitiana	Brahmin_Vaidik	Yemen_Soqotri	Yemeni_Desert	-0.0013	0.001258	-1.017	516873
Karitiana	Yemen_Soqotri	Gurung	Yemeni_Desert	0.2027	0.002779	72.936	526656		Karitiana	Yemeni_Desert	Visayan	Yemen_Soqotri	0.2054	0.002883	71.246	524311		Karitiana	Sindhi_MP	Yemen_Soqotri	Yemeni_Desert	-0.0014	0.001339	-1.021	519546
Karitiana	Yemen_Soqotri	Semende	Yemeni_Desert	0.2047	0.002803	73.04	527805		Karitiana	Yemeni_Desert	Mansi	Yemen_Soqotri	0.1658	0.002323	71.382	527805		Karitiana	Hallaki	Yemen_Soqotri	Yemeni_Desert	-0.0014	0.001321	-1.025	519546
Karitiana	Yemen_Soqotri	Cambodian	Yemeni_Desert	0.1943	0.002658	73.104	527805		Karitiana	Yemeni_Desert	Giarai	Yemen_Soqotri	0.1912	0.002677	71.442	524311		Karitiana	Gond_MP	Yemen_Soqotri	Yemeni_Desert	-0.0013	0.001302	-1.034	521902
Karitiana	Yemen_Soqotri	Newar	Yemeni_Desert	0.1634	0.002234	73.161	527622		Karitiana	Yemeni_Desert	Ami	Yemen_Soqotri	0.213	0.002979	71.517	527805		Karitiana	Chaudhary	Yemen_Soqotri	Yemeni_Desert	-0.0015	0.001444	-1.037	519540
Karitiana	Yemen_Soqotri	Negidal	Yemeni_Desert	0.2292	0.003128	73.261	523609		Karitiana	Yemeni_Desert	Kusunda	Yemen_Soqotri	0.1819	0.002542	71.553	527805		Karitiana	Bharia	Yemen_Soqotri	Yemeni_Desert	-0.0014	0.001348	-1.038	524794
Karitiana	Yemen_Soqotri	Mang	Yemeni_Desert	0.2053	0.002798	73.364	524311		Karitiana	Yemeni_Desert	Cambodian	Yemen_Soqotri	0.1935	0.0027	71.662	527805		Karitiana	Newar	Yemen_Soqotri	Yemeni_Desert	-0.0013	0.001244	-1.041	527622
Karitiana	Yemen_Soqotri	CoLao	Yemeni_Desert	0.2093	0.002851	73.415	524311		Karitiana	Yemeni_Desert	CoLao	Yemen_Soqotri	0.2095	0.002912	71.929	524311		Karitiana	Brahmin_Karnataka	Yemen_Soqotri	Yemeni_Desert	-0.0015	0.00143	-1.045	519546
Karitiana	Yemen_Soqotri	Ami	Yemeni_Desert	0.2132	0.002901	73.502	527805		Karitiana	Yemeni_Desert	Murut	Yemen_Soqotri	0.2079	0.002886	72.054	524311		Karitiana	Chaurasia	Yemen_Soqotri	Yemeni_Desert	-0.0014	0.001313	-1.053	482812
Karitiana	Yemen_Soqotri	Kankanaey	Yemeni_Desert	0.2124	0.002889	73.514	524311		Karitiana	Yemeni_Desert	LaChi	Yemen_Soqotri	0.2094	0.002905	72.079	524311		Karitiana	Juang	Yemen_Soqotri	Yemeni_Desert	-0.0014	0.001291	-1.054	521902
Karitiana	Yemen_Soqotri	Kazakh_China	Yemeni_Desert	0.1809	0.002457	73.629	526656		Karitiana	Yemeni_Desert	China_Lahu	Yemen_Soqotri	0.2092	0.002901	72.121	527805		Karitiana	Australian	Yemen_Soqotri	Yemeni_Desert	-0.0018	0.001661	-1.061	527801
Karitiana	Yemen_Soqotri	LaChi	Yemeni_Desert	0.21	0.002851	73.66	524311		Karitiana	Yemeni_Desert	Barito	Yemen_Soqotri	0.2	0.002766	72.299	527805		Karitiana	Scheduled_Caste_Karnataka	Yemen_Soqotri	Yemeni_Desert	-0.0014	0.001363	-1.061	519546
Karitiana	Yemen_Soqotri	Sherpa	Yemeni_Desert	0.2041	0.00277	73.697	527622		Karitiana	Yemeni_Desert	Nagaseema	Yemen_Soqotri	0.2152	0.002974	72.356	524770		Karitiana	Chipi	Yemen_Soqotri	Yemeni_Desert	-0.0015	0.001402	-1.064	519546
Karitiana	Yemen_Soqotri	Rai	Yemeni_Desert	0.2089	0.002833	73.713	526656		Karitiana	Yemeni_Desert	PaThen	Yemen_Soqotri	0.2125	0.002936	72.363	524311		Karitiana	Ket	Yemen_Soqotri	Yemeni_Desert	-0.0013	0.001234	-1.065	524311
Karitiana	Yemen_Soqotri	Nagaseema	Yemeni_Desert	0.2165	0.002936	73.739	524770		Karitiana	Yemeni_Desert	Karakalpak	Yemen_Soqotri	0.1527	0.002109	72.39	523609		Karitiana	Shani_Sc	Yemen_Soqotri	Yemeni_Desert	-0.0015	0.001429	-1.065	519546
Karitiana	Yemen_Soqotri	Bashkir	Yemeni_Desert	0.1255	0.001698	73.894	523609		Karitiana	Yemeni_Desert	Hazara	Yemen_Soqotri	0.1501	0.002073	72.427	527805		Karitiana	Agarwal	Yemen_Soqotri	Yemeni_Desert	-0.0013	0.001243	-1.07	516873
Karitiana	Yemen_Soqotri	PaThen	Yemeni_Desert	0.213	0.002878	74.01	524311		Karitiana	Yemeni_Desert	Newar	Yemen_Soqotri	0.1647	0.002272	72.47	527622		Karitiana	Kanjad	Yemen_Soqotri	Yemeni_Desert	-0.0014	0.001339	-1.07	519546
Karitiana	Yemen_Soqotri	LoLo	Yemeni_Desert	0.2086	0.002815	74.109	524311		Karitiana	Yemeni_Desert	Rajbanshi	Yemen_Soqotri	0.171	0.002358	72.519	524838		Karitiana	Bestha	Yemen_Soqotri	Yemeni_Desert	-0.0016	0.001455	-1.071	519546
Karitiana	Yemen_Soqotri	Eskimo_Sireniki	Yemeni_Desert	0.2675	0.003608	74.155	527471		Karitiana	Yemeni_Desert	Kazakh_China	Yemen_Soqotri	0.1811	0.002496	72.544	526656		Karitiana	Mahadeo_Koli	Yemen_Soqotri	Yemeni_Desert	-0.0015	0.001359	-1.073	519546
Karitiana	Yemen_Soqotri	Barito	Yemeni_Desert	0.1999	0.002695	74.176	527805		Karitiana	Yemeni_Desert	Rai	Yemen_Soqotri	0.2088	0.002877	72.571	526656		Karitiana	Malayan	Yemen_Soqotri	Yemeni_Desert	-0.0015	0.001415	-1.075	519546
Karitiana	Yemen_Soqotri	Rajbanshi	Yemeni_Desert	0.1712	0.002306	74.255	524838		Karitiana	Yemeni_Desert	Sila	Yemen_Soqotri	0.2094	0.002884	72.591	524311		Karitiana	Chauhan	Yemen_Soqotri	Yemeni_Desert	-0.0015	0.001375	-1.079	519546
Karitiana	Yemen_Soqotri	Sila	Yemeni_Desert	0.2113	0.002844	74.284	524311		Karitiana	Yemeni_Desert	Ede	Yemen_Soqotri	0.1908	0.002625	72.687	524311		Karitiana	Narikuravar	Yemen_Soqotri	Yemeni_Desert	-0.0015	0.001402	-1.104	519546
Karitiana	Yemen_Soqotri	Dongxiang	Yemeni_Desert	0.199	0.002678	74.317	526656		Karitiana	Yemeni_Desert	Dolgan	Yemen_Soqotri	0.205	0.002817	72.762	527805		Karitiana	Manjhi_MP	Yemen_Soqotri	Yemeni_Desert	-0.0016	0.001449	-1.119	519537
Karitiana	Yemen_Soqotri	Karakalpak	Yemeni_Desert	0.1528	0.002047	74.653	523609		Karitiana	Yemeni_Desert	Gurung	Yemen_Soqotri	0.2031	0.002791	72.787	526656		Karitiana	Mohali	Yemen_Soqotri	Yemeni_Desert	-0.0015	0.001314	-1.134	516873
Karitiana	Yemen_Soqotri	Giarai	Yemeni_Desert	0.1922	0.002575	74.66	524311		Karitiana	Yemeni_Desert	LoLo	Yemen_Soqotri	0.2081	0.002854	72.894	524311		Karitiana	Bhumij_Jharkhand	Yemen_Soqotri	Yemeni_Desert	-0.0016	0.001374	-1.136	519546
Karitiana	Yemen_Soqotri	Hazara	Yemeni_Desert	0.1498	0.001997	74.989	527805		Karitiana	Yemeni_Desert	Malay	Yemen_Soqotri	0.1918	0.002628	72.962	524311		Karitiana	Kshatriya_Durgvanshi	Yemen_Soqotri	Yemeni_Desert	-0.0015	0.001348	-1.136	519546
Karitiana	Yemen_Soqotri	Vietnam_Lahu	Yemeni_Desert	0.2095	0.00279	75.065	524311		Karitiana	Yemeni_Desert	KhoMu	Yemen_Soqotri	0.2022	0.002768	73.029	524311		Karitiana	Adiyan	Yemen_Soqotri	Yemeni_Desert	-0.0017	0.001525	-1.138	482805
Karitiana	Yemen_Soqotri	Tamang	Yemeni_Desert	0.1942	0.002585	75.138	526656		Karitiana	Yemeni_Desert	Cham	Yemen_Soqotri	0.1909	0.002605	73.287	524311		Karitiana	Evenk_Transbaikal	Yemen_Soqotri	Yemeni_Desert	-0.0015	0.001328	-1.159	523609
Karitiana	Yemen_Soqotri	BoY	Yemeni_Desert	0.2109	0.002804	75.206	524311		Karitiana	Yemeni_Desert	Dongxiang	Yemen_Soqotri	0.1987	0.002705	73.471	526656		Karitiana	Muslim_Bihar	Yemen_Soqotri	Yemeni_Desert	-0.0017	0.001439	-1.165	519546
Karitiana	Yemen_Soqotri	Ede	Yemeni_Desert	0.1911	0.00254	75.241	524311		Karitiana	Yemeni_Desert	Vietnam_Lahu	Yemen_Soqotri	0.2084	0.002832	73.594	524311		Karitiana	Chakkiliyan	Yemen_Soqotri	Yemeni_Desert	-0.0015	0.001276	-1.167	524794
Karitiana	Yemen_Soqotri	Murut	Yemeni_Desert	0.2084	0.002765	75.401	524311		Karitiana	Yemeni_Desert	Shor_Mountain	Yemen_Soqotri	0.1807	0.002454	73.613	523609		Karitiana	Ediga	Yemen_Soqotri	Yemeni_Desert	-0.0017	0.001445	-1.168	482802
Karitiana	Yemen_Soqotri	Kyrgyz_Kyrgyzstan	Yemeni_Desert	0.1764	0.002338	75.453	527805		Karitiana	Yemeni_Desert	BoY	Yemen_Soqotri	0.2105	0.002859	73.619	524311		Karitiana	Dudhekula	Yemen_Soqotri	Yemeni_Desert	-0.0017	0.001438	-1.171	516872
Karitiana	Yemen_Soqotri	Shor_Mountain	Yemeni_Desert	0.1796	0.002379	75.499	523609		Karitiana	Yemeni_Desert	Cong	Yemen_Soqotri	0.208	0.002811	73.994	524311		Karitiana	Brahmin_Catholic	Yemen_Soqotri	Yemeni_Desert	-0.0015	0.001281	-1.196	516873
Karitiana	Yemen_Soqotri	Mongola	Yemeni_Desert	0.2123	0.002808	75.613	527805		Karitiana	Yemeni_Desert	Negidal	Yemen_Soqotri	0.2301	0.003105	74.12	523609		Karitiana	Brahmin_Catholic_Kumta	Yemen_Soqotri	Yemeni_Desert	-0.0016	0.001374	-1.197	519546
Karitiana	Yemen_Soqotri	China_Lahu	Yemeni_Desert	0.2097	0.002773	75.643	527805		Karitiana	Yemeni_Desert	PhuLa	Yemen_Soqotri	0.2085	0.002802	74.41	524311		Karitiana	Kol	Yemen_Soqotri	Yemeni_Desert	-0.0016	0.001331	-1.204	519546
Karitiana	Yemen_Soqotri	Hmong	Yemeni_Desert	0.2123	0.002797	75.9	527359		Karitiana	Yemeni_Desert	Tatar_Siberian	Yemen_Soqotri	0.1492	0.002002	74.501	523609		Karitiana	Muslim_Karnataka	Yemen_Soqotri	Yemeni_Desert	-0.0016	0.001336	-1.205	482811
Karitiana	Yemen_Soqotri	Even	Yemeni_Desert	0.1753	0.002309	75.921	527805		Karitiana	Yemeni_Desert	Kyrgyz_Kyrgyzstan	Yemen_Soqotri	0.1765	0.002368	74.544	527805		Karitiana	Baniya_UP	Yemen_Soqotri	Yemeni_Desert	-0.0017	0.001385	-1.218	524794
Karitiana	Yemen_Soqotri	Cong	Yemeni_Desert	0.2087	0.002747	76.001	524311		Karitiana	Yemeni_Desert	Eskimo_Sireniki	Yemen_Soqotri	0.2671	0.003583	74.556	527471		Karitiana	Baiswar	Yemen_Soqotri	Yemeni_Desert	-0.0017	0.001421	-1.219	519546
Karitiana	Yemen_Soqotri	Malay	Yemeni_Desert	0.1921	0.002526	76.044	524311		Karitiana	Yemeni_Desert	Salar	Yemen_Soqotri	0.1934	0.002593	74.577	526656		Karitiana	GujaratiA	Yemen_Soqotri	Yemeni_Desert	-0.0017	0.001373	-1.229	527805
Karitiana	Yemen_Soqotri	Burmese	Yemeni_Desert	0.1941	0.00255	76.104	524311		Karitiana	Yemeni_Desert	Tay	Yemen_Soqotri	0.2112	0.00283	74.605	524311		Karitiana	Dawoodi	Yemen_Soqotri	Yemeni_Desert	-0.0019	0.001518	-1.232	519232
Karitiana	Yemen_Soqotri	Tatar_Siberian	Yemeni_Desert	0.1489	0.001956	76.112	523609		Karitiana	Yemeni_Desert	Tamang	Yemen_Soqotri	0.1942	0.002598	74.727	526656		Karitiana	Agamudayar	Yemen_Soqotri	Yemeni_Desert	-0.0024	0.001932	-1.234	514006
Karitiana	Yemen_Soqotri	Cham	Yemeni_Desert	0.1918	0.002519	76.134	524311		Karitiana	Yemeni_Desert	Sherpa	Yemen_Soqotri	0.2044	0.002731	74.83	527622		Karitiana	Kallar	Yemen_Soqotri	Yemeni_Desert	-0.0016	0.001257	-1.237	521902
Karitiana	Yemen_Soqotri	KhoMu	Yemeni_Desert	0.2033	0.002656	76.566	524311		Karitiana	Yemeni_Desert	Evenk_FarEast	Yemen_Soqotri	0.2034	0.002717	74.859	523609		Karitiana	Asur	Yemen_Soqotri	Yemeni_Desert	-0.0017	0.001324	-1.248	521902
Karitiana	Yemen_Soqotri	Tu	Yemeni_Desert	0.2069	0.0027	76.648	527805		Karitiana	Yemeni_Desert	Even	Yemen_Soqotri	0.1755	0.002342	74.934	527805		Karitiana	Patel	Yemen_Soqotri	Yemeni_Desert	-0.0017	0.001322	-1.261	519546
Karitiana	Yemen_Soqotri	Evenk_FarEast	Yemeni_Desert	0.2037	0.002657	76.649	523609		Karitiana	Yemeni_Desert	Mongola	Yemen_Soqotri	0.2122	0.002829	75.027	527805		Karitiana	Gond_Raj	Yemen_Soqotri	Yemeni_Desert	-0.0019	0.00148	-1.265	482715
Karitiana	Yemen_Soqotri	Muong	Yemeni_Desert	0.2072	0.0027	76.736	524311		Karitiana	Yemeni_Desert	Burmese	Yemen_Soqotri	0.1943	0.002585	75.14	524311		Karitiana	Jatav	Yemen_Soqotri	Yemeni_Desert	-0.0017	0.001315	-1.28	519546
Karitiana	Yemen_Soqotri	Nivh	Yemeni_Desert	0.2288	0.002973	76.959	523609		Karitiana	Yemeni_Desert	Tu	Yemen_Soqotri	0.2068	0.00275	75.198	527805		Karitiana	Naidu	Yemen_Soqotri	Yemeni_Desert	-0.0018	0.001361	-1.294	519546
Karitiana	Yemen_Soqotri	Tay	Yemeni_Desert	0.2122	0.002757	76.963	524311		Karitiana	Yemeni_Desert	Vietnamese	Yemen_Soqotri	0.2075	0.002751	75.457	524311		Karitiana	Muthuraja	Yemen_Soqotri	Yemeni_Desert	-0.0019	0.001457	-1.295	519546
Karitiana	Yemen_Soqotri	Miao	Yemeni_Desert	0.2145	0.002782	77.109	527805		Karitiana	Yemeni_Desert	Hmong	Yemen_Soqotri	0.2112	0.002798	75.466	527359		Karitiana	Lodhi	Yemen_Soqotri	Yemeni_Desert	-0.0017	0.001269	-1.31	527805
Karitiana	Yemen_Soqotri	Tubalar	Yemeni_Desert	0.1743	0.002259	77.159	527805		Karitiana	Yemeni_Desert	Muong	Yemen_Soqotri	0.2068	0.00274	75.472	524311		Karitiana	Kalash	Yemen_Soqotri	Yemeni_Desert	-0.0018	0.001366	-1.333	527805
Karitiana	Yemen_Soqotri	PhuLa	Yemeni_Desert	0.2099	0.002716	77.303	524311		Karitiana	Yemeni_Desert	Dai	Yemen_Soqotri	0.2089	0.002768	75.481	527805		Karitiana	Koya	Yemen_Soqotri	Yemeni_Desert	-0.0018	0.001322	-1.333	482812
Karitiana	Yemen_Soqotri	Salar	Yemeni_Desert	0.1943	0.002509	77.431	526656		Karitiana	Yemeni_Desert	Thai	Yemen_Soqotri	0.2016	0.002667	75.598	527805		Karitiana	Reddy_Telangana	Yemen_Soqotri	Yemeni_Desert	-0.0018	0.001348	-1.34	519546
Karitiana	Yemen_Soqotri	Bonan	Yemeni_Desert	0.204	0.002626	77.694	526656		Karitiana	Yemeni_Desert	Miao	Yemen_Soqotri	0.2141	0.002823	75.852	527805		Karitiana	Yadav_Pondicherry	Yemen_Soqotri	Yemeni_Desert	-0.0018	0.00132	-1.351	519546
Karitiana	Yemen_Soqotri	Dai	Yemeni_Desert	0.2099	0.002699	77.791	527805		Karitiana	Yemeni_Desert	Xibo	Yemen_Soqotri	0.2129	0.002804	75.927	527805		Karitiana	Sah_Obc	Yemen_Soqotri	Yemeni_Desert	-0.002	0.001462	-1.359	519546
Karitiana	Yemen_Soqotri	Nung	Yemeni_Desert	0.2111	0.002711	77.869	524311		Karitiana	Yemeni_Desert	Nivh	Yemen_Soqotri	0.2288	0.003008	76.049	523609		Karitiana	Achary	Yemen_Soqotri	Yemeni_Desert	-0.0022	0.001593	-1.36	519540
Karitiana	Yemen_Soqotri	Xibo	Yemeni_Desert	0.2132	0.002734	77.981	527805		Karitiana	Yemeni_Desert	Gelao	Yemen_Soqotri	0.2108	0.00277	76.105	526656		Karitiana	Arunthathiyar1	Yemen_Soqotri	Yemeni_Desert	-0.0018	0.001297	-1.385	524776
Karitiana	Yemen_Soqotri	Vietnamese	Yemeni_Desert	0.2084	0.002671	78.027	524311		Karitiana	Yemeni_Desert	Mulam	Yemen_Soqotri	0.2123	0.002788	76.154	526656		Karitiana	Jew_Cochin	Yemen_Soqotri	Yemeni_Desert	-0.0017	0.001261	-1.388	527805
Karitiana	Yemen_Soqotri	Tujia	Yemeni_Desert	0.215	0.002746	78.279	527805		Karitiana	Yemeni_Desert	Nung	Yemen_Soqotri	0.2101	0.002752	76.333	524311		Karitiana	Vysya	Yemen_Soqotri	Yemeni_Desert	-0.0018	0.001296	-1.397	524794
Karitiana	Yemen_Soqotri	Kyrgyz_China	Yemeni_Desert	0.1758	0.002245	78.329	526656		Karitiana	Yemeni_Desert	Kinh	Yemen_Soqotri	0.2085	0.002731	76.355	527805		Karitiana	Chamar_UP	Yemen_Soqotri	Yemeni_Desert	-0.0022	0.001575	-1.399	519504
Karitiana	Yemen_Soqotri	Kinh	Yemeni_Desert	0.2091	0.002667	78.383	527805		Karitiana	Yemeni_Desert	Tubalar	Yemen_Soqotri	0.1751	0.002291	76.4	527805		Karitiana	Bhil	Yemen_Soqotri	Yemeni_Desert	-0.0019	0.001346	-1.404	519546
Karitiana	Yemen_Soqotri	Khakass_Kachin	Yemeni_Desert	0.1894	0.002413	78.504	523609		Karitiana	Yemeni_Desert	Dao	Yemen_Soqotri	0.2117	0.002764	76.588	524311		Karitiana	Kotwalia	Yemen_Soqotri	Yemeni_Desert	-0.0019	0.001381	-1.406	519546
Karitiana	Yemen_Soqotri	HaNhi	Yemeni_Desert	0.2104	0.002674	78.668	524311		Karitiana	Yemeni_Desert	HaNhi	Yemen_Soqotri	0.2101	0.00274	76.67	524311		Karitiana	Paravar	Yemen_Soqotri	Yemeni_Desert	-0.0018	0.001307	-1.407	519546
Karitiana	Yemen_Soqotri	Dao	Yemeni_Desert	0.2114	0.002686	78.683	524311		Karitiana	Yemeni_Desert	Kyrgyz_China	Yemen_Soqotri	0.1755	0.002284	76.837	526656		Karitiana	Lohra	Yemen_Soqotri	Yemeni_Desert	-0.0018	0.001294	-1.417	519546
Karitiana	Yemen_Soqotri	Hezhen	Yemeni_Desert	0.219	0.002782	78.734	527805		Karitiana	Yemeni_Desert	Maonan	Yemen_Soqotri	0.2118	0.002752	76.96	526656		Karitiana	Kolcha	Yemen_Soqotri	Yemeni_Desert	-0.002	0.001381	-1.419	519546
Karitiana	Yemen_Soqotri	Evenk_Transbaikal	Yemeni_Desert	0.2204	0.002795	78.841	523609		Karitiana	Yemeni_Desert	Bonan	Yemen_Soqotri	0.204	0.002647	77.052	526656		Karitiana	Lohana	Yemen_Soqotri	Yemeni_Desert	-0.0023	0.001616	-1.421	519538
Karitiana	Yemen_Soqotri	Kalmyk	Yemeni_Desert	0.1957	0.002482	78.867	527805		Karitiana	Yemeni_Desert	Kalmyk	Yemen_Soqotri	0.1956	0.002528	77.372	527805		Karitiana	Jain	Yemen_Soqotri	Yemeni_Desert	-0.0022	0.001523	-1.431	519546
Karitiana	Yemen_Soqotri	Thai	Yemeni_Desert	0.2026	0.002569	78.874	527805		Karitiana	Yemeni_Desert	She	Yemen_Soqotri	0.2168	0.002801	77.377	527805		Karitiana	Kunabi	Yemen_Soqotri	Yemeni_Desert	-0.002	0.001412	-1.431	519546
Karitiana	Yemen_Soqotri	Mulam	Yemeni_Desert	0.2133	0.002696	79.119	526656		Karitiana	Yemeni_Desert	Tujia	Yemen_Soqotri	0.2155	0.002779	77.564	527805		Karitiana	GujaratiC	Yemen_Soqotri	Yemeni_Desert	-0.002	0.00135	-1.456	527805
Karitiana	Yemen_Soqotri	Naxi	Yemeni_Desert	0.2122	0.002679	79.211	527805		Karitiana	Yemeni_Desert	Dong	Yemen_Soqotri	0.2121	0.002727	77.775	526656		Karitiana	Nadar	Yemen_Soqotri	Yemeni_Desert	-0.0019	0.001292	-1.458	482812
Karitiana	Yemen_Soqotri	Gelao	Yemeni_Desert	0.2116	0.00267	79.259	526656		Karitiana	Yemeni_Desert	Yugur	Yemen_Soqotri	0.209	0.002688	77.776	526656		Karitiana	Panta_Kapu	Yemen_Soqotri	Yemeni_Desert	-0.0019	0.001281	-1.462	516873
Karitiana	Yemen_Soqotri	Yi	Yemeni_Desert	0.2144	0.002698	79.472	527805		Karitiana	Yemeni_Desert	Dungan	Yemen_Soqotri	0.198	0.002542	77.87	523609		Karitiana	Arunthathiyar2	Yemen_Soqotri	Yemeni_Desert	-0.002	0.001375	-1.463	524734
Karitiana	Yemen_Soqotri	Nanai	Yemeni_Desert	0.2263	0.002842	79.633	523609		Karitiana	Yemeni_Desert	Naxi	Yemen_Soqotri	0.2112	0.002711	77.928	527805		Karitiana	Khatri	Yemen_Soqotri	Yemeni_Desert	-0.0021	0.001445	-1.478	519546
Karitiana	Yemen_Soqotri	Dong	Yemeni_Desert	0.2127	0.002666	79.788	526656		Karitiana	Yemeni_Desert	Khakass_Kachin	Yemen_Soqotri	0.1896	0.002429	78.084	523609		Karitiana	Manjhi_Jharkhand	Yemen_Soqotri	Yemeni_Desert	-0.002	0.001359	-1.491	519546
Karitiana	Yemen_Soqotri	Maonan	Yemeni_Desert	0.2125	0.002663	79.814	526656		Karitiana	Yemeni_Desert	Zhuang	Yemen_Soqotri	0.2121	0.002712	78.223	526656		Karitiana	Didayi	Yemen_Soqotri	Yemeni_Desert	-0.0022	0.001478	-1.516	519546
Karitiana	Yemen_Soqotri	Zhuang	Yemeni_Desert	0.2127	0.002664	79.836	526656		Karitiana	Yemeni_Desert	Yi	Yemen_Soqotri	0.2136	0.00273	78.237	527805		Karitiana	Pulliyar	Yemen_Soqotri	Yemeni_Desert	-0.0021	0.001341	-1.543	482812
Karitiana	Yemen_Soqotri	Magar	Yemeni_Desert	0.1782	0.002231	79.87	527702		Karitiana	Yemeni_Desert	Magar	Yemen_Soqotri	0.1786	0.002274	78.531	527702		Karitiana	Gugavellalar	Yemen_Soqotri	Yemeni_Desert	-0.0022	0.001413	-1.553	519546
Karitiana	Yemen_Soqotri	Yugur	Yemeni_Desert	0.2096	0.002623	79.921	526656		Karitiana	Yemeni_Desert	Hezhen	Yemen_Soqotri	0.2198	0.002789	78.803	527805		Karitiana	Rathwa	Yemen_Soqotri	Yemeni_Desert	-0.0022	0.001406	-1.554	519546
Karitiana	Yemen_Soqotri	Oroqen	Yemeni_Desert	0.2197	0.002748	79.947	527805		Karitiana	Yemeni_Desert	Nanai	Yemen_Soqotri	0.2269	0.002871	79.012	523609		Karitiana	Sahariya_UP	Yemen_Soqotri	Yemeni_Desert	-0.0024	0.00155	-1.559	519262
Karitiana	Yemen_Soqotri	Khamnegan	Yemeni_Desert	0.2073	0.00258	80.343	523609		Karitiana	Yemeni_Desert	Khamnegan	Yemen_Soqotri	0.2078	0.002621	79.289	523609		Karitiana	Bene_Ephraim	Yemen_Soqotri	Yemeni_Desert	-0.0023	0.001472	-1.563	519545
Karitiana	Yemen_Soqotri	She	Yemeni_Desert	0.2176	0.002703	80.502	527805		Karitiana	Yemeni_Desert	Japanese	Yemen_Soqotri	0.2188	0.002755	79.422	527805		Karitiana	Satnami	Yemen_Soqotri	Yemeni_Desert	-0.0022	0.001396	-1.565	519546
Karitiana	Yemen_Soqotri	Dungan	Yemeni_Desert	0.1986	0.002462	80.659	523609		Karitiana	Yemeni_Desert	Qiang	Yemen_Soqotri	0.2137	0.002681	79.701	526656		Karitiana	Silawat	Yemen_Soqotri	Yemeni_Desert	-0.0023	0.001486	-1.568	519546
Karitiana	Yemen_Soqotri	Selkup	Yemeni_Desert	0.1847	0.002285	80.828	527805		Karitiana	Yemeni_Desert	Korean	Yemen_Soqotri	0.2203	0.002764	79.723	527805		Karitiana	Meena	Yemen_Soqotri	Yemeni_Desert	-0.0022	0.001411	-1.586	519546
Karitiana	Yemen_Soqotri	Chukchi1	Yemeni_Desert	0.2558	0.003163	80.863	527805		Karitiana	Yemeni_Desert	Oroqen	Yemen_Soqotri	0.2201	0.00276	79.755	527805		Karitiana	Madiga	Yemen_Soqotri	Yemeni_Desert	-0.0024	0.001496	-1.592	519491
Karitiana	Yemen_Soqotri	Daur	Yemeni_Desert	0.2159	0.002665	81.03	527805		Karitiana	Yemeni_Desert	Evenk_Transbaikal	Yemen_Soqotri	0.2218	0.00278	79.801	523609		Karitiana	Punjabi	Yemen_Soqotri	Yemeni_Desert	-0.0021	0.001311	-1.603	527805
Karitiana	Yemen_Soqotri	Yakut	Yemeni_Desert	0.2108	0.0026	81.065	527805		Karitiana	Yemeni_Desert	Daur	Yemen_Soqotri	0.2157	0.002702	79.819	527805		Karitiana	Sugali	Yemen_Soqotri	Yemeni_Desert	-0.0023	0.001435	-1.608	516873
Karitiana	Yemen_Soqotri	Qiang	Yemeni_Desert	0.2144	0.00263	81.53	526656		Karitiana	Yemeni_Desert	Khakass	Yemen_Soqotri	0.1821	0.002269	80.272	523609		Karitiana	Backward_Caste	Yemen_Soqotri	Yemeni_Desert	-0.0022	0.001374	-1.61	519546
Karitiana	Yemen_Soqotri	Japanese	Yemeni_Desert	0.2192	0.002686	81.587	527805		Karitiana	Yemeni_Desert	Han	Yemen_Soqotri	0.2157	0.002685	80.316	527805		Karitiana	Brahmin_Nepal	Yemen_Soqotri	Yemeni_Desert	-0.0023	0.001435	-1.622	519546
Karitiana	Yemen_Soqotri	Tofalar	Yemeni_Desert	0.2082	0.002544	81.841	524311		Karitiana	Yemeni_Desert	Tofalar	Yemen_Soqotri	0.2089	0.0026	80.368	524311		Karitiana	Garasia	Yemen_Soqotri	Yemeni_Desert	-0.0023	0.001431	-1.628	519546
Karitiana	Yemen_Soqotri	Korean	Yemeni_Desert	0.2211	0.002695	82.047	527805		Karitiana	Yemeni_Desert	Yakut	Yemen_Soqotri	0.2103	0.002608	80.631	527805		Karitiana	Koli	Yemen_Soqotri	Yemeni_Desert	-0.0023	0.001418	-1.633	519546
Karitiana	Yemen_Soqotri	Tibetan	Yemeni_Desert	0.2092	0.00254	82.371	526656		Karitiana	Yemeni_Desert	Kazakh	Yemen_Soqotri	0.165	0.002043	80.748	523609		Karitiana	Changpa	Yemen_Soqotri	Yemeni_Desert	-0.0027	0.00163	-1.674	519538
Karitiana	Yemen_Soqotri	Itelmen	Yemeni_Desert	0.2414	0.002925	82.515	527805		Karitiana	Yemeni_Desert	Tibetan	Yemen_Soqotri	0.2087	0.002575	81.024	526656		Karitiana	Lingayath_TN	Yemen_Soqotri	Yemeni_Desert	-0.0023	0.001386	-1.674	519546
Karitiana	Yemen_Soqotri	Han	Yemeni_Desert	0.2163	0.002614	82.73	527805		Karitiana	Yemeni_Desert	Itelmen	Yemen_Soqotri	0.2409	0.002918	82.556	527805		Karitiana	Rajput	Yemen_Soqotri	Yemeni_Desert	-0.0025	0.001475	-1.704	519546
Karitiana	Yemen_Soqotri	Nganasan	Yemeni_Desert	0.2257	0.002728	82.748	527805		Karitiana	Yemeni_Desert	Chukchi1	Yemen_Soqotri	0.2555	0.003092	82.626	527805		Karitiana	Dharikhar	Yemen_Soqotri	Yemeni_Desert	-0.0025	0.001462	-1.705	519545
Karitiana	Yemen_Soqotri	Khakass	Yemeni_Desert	0.182	0.002186	83.251	523609		Karitiana	Yemeni_Desert	Altaian	Yemen_Soqotri	0.1883	0.002273	82.842	527805		Karitiana	Irula	Yemen_Soqotri	Yemeni_Desert	-0.0023	0.001309	-1.732	482812
Karitiana	Yemen_Soqotri	Ulchi	Yemeni_Desert	0.2285	0.002718	84.057	527805		Karitiana	Yemeni_Desert	Buryat	Yemen_Soqotri	0.2045	0.002465	82.937	523609		Karitiana	Kondh_TN	Yemen_Soqotri	Yemeni_Desert	-0.0024	0.001377	-1.749	519546
Karitiana	Yemen_Soqotri	Kazakh	Yemeni_Desert	0.1652	0.001964	84.118	523609		Karitiana	Yemeni_Desert	Selkup	Yemen_Soqotri	0.1857	0.002238	82.99	527805		Karitiana	Dushadh	Yemen_Soqotri	Yemeni_Desert	-0.0025	0.001407	-1.754	519546
Karitiana	Yemen_Soqotri	Buryat	Yemeni_Desert	0.2044	0.002424	84.315	523609		Karitiana	Yemeni_Desert	Ulchi	Yemen_Soqotri	0.2288	0.002745	83.366	527805		Karitiana	Ulladan	Yemen_Soqotri	Yemeni_Desert	-0.0027	0.001517	-1.754	516873
Karitiana	Yemen_Soqotri	Koryak	Yemeni_Desert	0.2396	0.00284	84.369	527805		Karitiana	Yemeni_Desert	Tuvinian	Yemen_Soqotri	0.2015	0.002406	83.761	527805		Karitiana	Ghasia	Yemen_Soqotri	Yemeni_Desert	-0.0024	0.001342	-1.756	519544
Karitiana	Yemen_Soqotri	Ket	Yemeni_Desert	0.1839	0.002171	84.716	524311		Karitiana	Yemeni_Desert	Mongol	Yemen_Soqotri	0.2019	0.002406	83.902	527805		Karitiana	Oddari	Yemen_Soqotri	Yemeni_Desert	-0.0026	0.001496	-1.756	519546
Karitiana	Yemen_Soqotri	Altaian	Yemeni_Desert	0.1882	0.002216	84.914	527805		Karitiana	Yemeni_Desert	Nganasan	Yemen_Soqotri	0.2263	0.002692	84.075	527805		Karitiana	Pal	Yemen_Soqotri	Yemeni_Desert	-0.0025	0.001413	-1.783	521888
Karitiana	Yemen_Soqotri	Mongol	Yemeni_Desert	0.2018	0.002356	85.642	527805		Karitiana	Yemeni_Desert	Aleut	Yemen_Soqotri	0.1711	0.001991	85.952	527805		Karitiana	Panika_MP	Yemen_Soqotri	Yemeni_Desert	-0.0025	0.001382	-1.808	521490
Karitiana	Yemen_Soqotri	Yukagir_Tundra	Yemeni_Desert	0.2317	0.002698	85.876	527805		Karitiana	Yemeni_Desert	Koryak	Yemen_Soqotri	0.2402	0.002774	86.568	527805		Karitiana	Bhilala	Yemen_Soqotri	Yemeni_Desert	-0.0026	0.001435	-1.813	519546
Karitiana	Yemen_Soqotri	Tuvinian	Yemeni_Desert	0.2017	0.002346	85.978	527805		Karitiana	Yemeni_Desert	Yukagir_Tundra	Yemen_Soqotri	0.2324	0.002681	86.663	527805		Karitiana	Kumhar	Yemen_Soqotri	Yemeni_Desert	-0.0023	0.001282	-1.83	521902
Karitiana	Yemen_Soqotri	Aleut	Yemeni_Desert	0.1714	0.001974	86.821	527805		Karitiana	Yemeni_Desert	Ket	Yemen_Soqotri	0.1852	0.002125	87.136	524311		Karitiana	Meddari	Yemen_Soqotri	Yemeni_Desert	-0.0028	0.001489	-1.887	519546
Karitiana	Yemen_Soqotri	Eskimo_ChaplinSireniki	Yemeni_Desert	0.2687	0.002891	92.957	527805		Karitiana	Yemeni_Desert	Eskimo_ChaplinSireniki	Yemen_Soqotri	0.2692	0.002855	94.297	527805		Karitiana	Malmi	Yemen_Soqotri	Yemeni_Desert	-0.0036	0.0019	-1.919	519316
Karitiana	Yemen_Soqotri	Chukchi	Yemeni_Desert	0.2565	0.00271	94.649	527805		Karitiana	Yemeni_Desert	Chukchi	Yemen_Soqotri	0.2575	0.002675	96.258	527805		Karitiana	Brahmin_Bhatt	Yemen_Soqotri	Yemeni_Desert	-0.0033	0.001413	-2.351	524732
Karitiana	Yemen_Soqotri	Eskimo_Naukan	Yemeni_Desert	0.275	0.002866	95.985	527805		Karitiana	Yemeni_Desert	Eskimo_Naukan	Yemen_Soqotri	0.2745	0.002802	97.974	527805		Karitiana	Gaud_Telangana	Yemen_Soqotri	Yemeni_Desert	-0.0034	0.001426	-2.41	519546

## Sheet: SuppData10 (ROH)
Supplementary Data 10. ROH for 14 medieval Soqotri individuals with sufficient coverage.
Master ID	max_roh	sum_roh>4	n_roh>4	sum_roh>8	n_roh>8	sum_roh>12	n_roh>12	sum_roh>20	n_roh>20	number SNPs covered
I20692	26.7604	88.647	9	64.3402	4	42.2004	2	26.7604	1	458618
I20694	22.7733	138.719	11	113.03	6	113.03	6	65.2536	3	559365
I20696	19.9956	131.583	13	87.6201	6	56.0101	3	0	0	465777
I20701	12.8552	46.192	7	21.911	2	12.8552	1	0	0	339794
I20702	17.7108	70.5806	8	43.0001	3	32.7751	2	0	0	305338
I20703	23.9661	29.098	2	23.9661	1	23.9661	1	23.9661	1	634796
I20704	9.1102	35.0093	5	17.2534	2	0	0	0	0	512403
I20705	34.2699	267.039	21	215.281	13	179.595	9	80.3009	3	842075
I20707	21.2966	61.949	7	33.7685	2	33.7685	2	21.2966	1	406030
I20708	16.0539	64.0102	7	60.0063	6	16.0539	1	0	0	439262
I20718	30.447	194.831	20	144.774	11	86.7514	5	30.447	1	880882
I21108	5.0793	5.0793	1	0	0	0	0	0	0	638320
I21116	0	0	0	0	0	0	0	0	0	357061
I21117	23.7562	166.481	18	115.645	9	68.4036	4	23.7562	1	368609

[truncated: 7 more sheets: SuppData11 (Ne), SuppData12 (IBD_Zaflah), SuppData13 (Families), SuppData14 (Burial Groupings), SuppData15 (ROH sims), SuppData16 (qpAdm HO 2source), SuppData17 (qpAdm HO 3source)]
